# Supplementary material for: Genomic characterization of Nocardia seriolae strains isolated from diseased fish
Source: Microbiologyopen. 2018 Aug 16;8(3):e00656. doi: 10.1002/mbo3.656 (PMC6436429; doi:10.1002/mbo3.656)
Supplement: Supplementary file 1 [file MBO3-8-e00656-s001.xlsx]

## Sheet: Table S1
Table S1. General features of the analyzed genomes of Nocardia strains
Genome	GenBank assembly no.	Isolation origin	No. of contigs	Total bases	No. of CDSs	No. of rRNAs	No. of tRNAs
Nocardia acidivorans NBRC 108247	GCA_001625085.1	Soil	161	7571893	7118	4	65
Nocardia jejuensis NBRC 103114	GCA_001613145.1	Soil	89	8654199	7604	3	72
Nocardia crassostreae NBRC 100342	GCA_001613405.1	Oysters	57	8293148	8141	3	61
Nocardia concava NBRC 100430	GCA_000308815.1	Clinical specimen	206	8933351	8491	13	66
Nocardia inohanensis NBRC 100128	GCA_001612945.1	Clinical specimen	26	8118011	7412	5	65
Nocardia niigatensis NBRC 100131	GCA_000308655.1	Clinical specimen	114	8224214	7706	7	65
Nocardia yamanashiensis NBRC 100130	GCA_001613325.1	Clinical specimen	80	9095921	8394	5	72
Nocardia seriolae CK-14008	GCA_001885535.1	Diseased fish (Channa argus)	3	8370754	7903	12	66
Nocardia seriolae EM150506	GCA_001865855.1	Diseased fish (Anguilla japonica)	1	8304518	7794	12	65
Nocardia seriolae N-2927	GCA_000583715.2	Diseased fish (Seriola quinqueradiata)	339	7758286	7411	5	63
Nocardia seriolae SY-24	GCA_002093935.1	Diseased fish (Channa maculata)	351	7891924	7462	5	64
Nocardia seriolae U-1	GCA_001192935.1	Diseased fish (Seriola quinqueradiata)	346	7766019	7432	6	62
Nocardia seriolae UTF1	DDBJ AP017900	Diseased fish (Seriola quinqueradiata)	1	8121733	7660	12	63
Nocardia seriolae ZJ0503	GCA_000763165.1	Diseased fish (Trachinotus ovatus)	315	7708091	7297	7	62

## Sheet: Table S2
Table S2. Numbers and relative abundance (%) of COG-assigned genes
	N. acidivorans NBRC 108247	N. jejuensis NBRC 103114	N. crassostreae NBRC 100342	N. concava NBRC 100430	N. inohanensis NBRC 100128	N. niigatensis NBRC 100131	N. yamanashiensis NBRC 100130	N. seriolae CK-14008	N. seriolae EM150506	N. seriolae N-2927	N. seriolae SY-24	N. seriolae U-1	N. seriolae UTF1	N. seriolae ZJ0503	Average of relative abundance	Standard deviation of relative abundance
(E) Amino acid transport, and metabolism	382 (5.37%)	411 (5.41%)	470 (5.77%)	455 (5.36%)	409 (5.52%)	351 (4.55%)	425 (5.06%)	372 (4.71%)	366 (4.70%)	373 (5.03%)	371 (4.97%)	373 (5.02%)	363 (4.74%)	363 (4.97%)	5.08429	0.355767
(G) Carbohydrate transport, and metabolism	241 (3.39%)	260 (3.42%)	292 (3.59%)	348 (4.10%)	271 (3.66%)	237 (3.08%)	299 (3.56%)	249 (3.15%)	241 (3.09%)	243 (3.28%)	244 (3.27%)	242 (3.26%)	240 (3.13%)	240 (3.29%)	3.37529	0.278
(D) Cell cycle control, cell division, chromosome partitioning	1 (0.01%)	1 (0.01%)	1 (0.01%)	1 (0.01%)	1 (0.01%)	1 (0.01%)	1 (0.01%)	1 (0.01%)	1 (0.01%)	1 (0.01%)	1 (0.01%)	1 (0.01%)	1 (0.01%)	1 (0.01%)	0.0130168	0.000668557
(N) Cell motility, and secretion	6 (0.08%)	10 (0.13%)	7 (0.09%)	8 (0.09%)	8 (0.11%)	5 (0.06%)	7 (0.08%)	4 (0.05%)	4 (0.05%)	4 (0.05%)	4 (0.05%)	4 (0.05%)	4 (0.05%)	4 (0.05%)	0.0730419	0.0254247
(M) Cell wall, membrane, envelope biogenesis	190 (2.67%)	193 (2.54%)	206 (2.53%)	205 (2.41%)	184 (2.48%)	181 (2.35%)	189 (2.25%)	183 (2.32%)	181 (2.32%)	179 (2.42%)	181 (2.43%)	179 (2.41%)	179 (2.34%)	179 (2.45%)	2.4223	0.108918
(B) Chromatin structure, and dynamics	40 (0.56%)	36 (0.47%)	31 (0.38%)	30 (0.35%)	31 (0.42%)	36 (0.47%)	36 (0.43%)	29 (0.37%)	27 (0.35%)	30 (0.40%)	28 (0.38%)	30 (0.40%)	30 (0.39%)	30 (0.41%)	0.413116	0.057007
(H) Coenzyme metabolism	195 (2.74%)	209 (2.75%)	235 (2.89%)	247 (2.91%)	214 (2.89%)	201 (2.61%)	239 (2.85%)	200 (2.53%)	201 (2.58%)	198 (2.67%)	199 (2.67%)	198 (2.66%)	197 (2.57%)	196 (2.69%)	2.71405	0.126471
(V) Defense mechanisms	87 (1.22%)	85 (1.12%)	107 (1.31%)	103 (1.21%)	96 (1.30%)	81 (1.05%)	99 (1.18%)	98 (1.24%)	96 (1.23%)	97 (1.31%)	97 (1.30%)	97 (1.31%)	96 (1.25%)	96 (1.32%)	1.23913	0.07962
(C) Energy production, and conversion	308 (4.33%)	366 (4.81%)	351 (4.31%)	386 (4.55%)	353 (4.76%)	366 (4.75%)	381 (4.54%)	325 (4.11%)	322 (4.13%)	322 (4.34%)	321 (4.30%)	321 (4.32%)	321 (4.19%)	320 (4.39%)	4.41674	0.230788
(S) Function unknown	380 (5.34%)	399 (5.25%)	413 (5.07%)	458 (5.39%)	398 (5.37%)	395 (5.13%)	448 (5.34%)	383 (4.85%)	370 (4.75%)	371 (5.01%)	377 (5.05%)	371 (4.99%)	369 (4.82%)	370 (5.07%)	5.10122	0.212632
(R) General function prediction only	664 (9.33%)	754 (9.92%)	810 (9.95%)	856 (10.08%)	761 (10.27%)	744 (9.65%)	854 (10.17%)	731 (9.25%)	724 (9.29%)	718 (9.69%)	719 (9.64%)	721 (9.70%)	712 (9.30%)	716 (9.81%)	9.71731	0.338421
(P) Inorganic ion transport, and metabolism	192 (2.70%)	237 (3.12%)	262 (3.22%)	233 (2.74%)	248 (3.35%)	211 (2.74%)	246 (2.93%)	203 (2.57%)	195 (2.50%)	198 (2.67%)	198 (2.65%)	199 (2.68%)	194 (2.53%)	195 (2.67%)	2.79068	0.261616
(U) Intracellular trafficking, and secretion	21 (0.30%)	19 (0.25%)	18 (0.22%)	25 (0.29%)	18 (0.24%)	20 (0.26%)	22 (0.26%)	19 (0.24%)	18 (0.23%)	18 (0.24%)	19 (0.25%)	20 (0.27%)	17 (0.22%)	17 (0.23%)	0.25127	0.0233236
(I) Lipid metabolism	286 (4.02%)	364 (4.79%)	344 (4.23%)	328 (3.86%)	332 (4.48%)	353 (4.58%)	350 (4.17%)	314 (3.97%)	307 (3.94%)	307 (4.14%)	307 (4.11%)	308 (4.14%)	300 (3.92%)	301 (4.12%)	4.17697	0.267157
(F) Nucleotide transport, and metabolism	105 (1.48%)	97 (1.28%)	102 (1.25%)	117 (1.38%)	111 (1.50%)	99 (1.28%)	123 (1.47%)	103 (1.30%)	103 (1.32%)	101 (1.36%)	103 (1.38%)	101 (1.36%)	100 (1.31%)	100 (1.37%)	1.35944	0.0764812
(O) Posttranslational modification, protein turnover, chaperones	144 (2.02%)	142 (1.87%)	159 (1.95%)	167 (1.97%)	149 (2.01%)	162 (2.10%)	163 (1.94%)	161 (2.04%)	154 (1.98%)	157 (2.12%)	156 (2.09%)	157 (2.11%)	155 (2.02%)	155 (2.12%)	2.02479	0.0782396
(L) Replication, recombination, and repair	187 (2.63%)	156 (2.05%)	162 (1.99%)	177 (2.08%)	157 (2.12%)	187 (2.43%)	176 (2.10%)	480 (6.07%)	516 (6.62%)	203 (2.74%)	200 (2.68%)	205 (2.76%)	475 (6.20%)	196 (2.69%)	3.22527	1.69246
(A) RNA processing, and modification	1 (0.01%)	1 (0.01%)	1 (0.01%)	2 (0.02%)	1 (0.01%)	1 (0.01%)	2 (0.02%)	1 (0.01%)	1 (0.01%)	1 (0.01%)	1 (0.01%)	1 (0.01%)	1 (0.01%)	1 (0.01%)	0.014709	0.00383163
(Q) Secondary metabolites biosynthesis, transport, and catabolism	309 (4.34%)	397 (5.22%)	381 (4.68%)	374 (4.40%)	376 (5.07%)	365 (4.74%)	386 (4.60%)	297 (3.76%)	291 (3.73%)	292 (3.94%)	294 (3.94%)	292 (3.93%)	287 (3.75%)	288 (3.95%)	4.28921	0.50556
(T) Signal transduction mechanisms	195 (2.74%)	214 (2.81%)	254 (3.12%)	251 (2.96%)	233 (3.14%)	221 (2.87%)	250 (2.98%)	238 (3.01%)	239 (3.07%)	235 (3.17%)	237 (3.18%)	235 (3.16%)	231 (3.02%)	232 (3.18%)	3.0287	0.143878
(K) Transcription	580 (8.15%)	672 (8.84%)	693 (8.51%)	804 (9.47%)	659 (8.89%)	671 (8.71%)	764 (9.10%)	601 (7.60%)	588 (7.54%)	587 (7.92%)	591 (7.92%)	589 (7.93%)	582 (7.60%)	583 (7.99%)	8.29784	0.617301
(J) Translation, ribosomal structure, and biogenesis	180 (2.53%)	180 (2.37%)	190 (2.33%)	185 (2.18%)	186 (2.51%)	186 (2.41%)	187 (2.23%)	181 (2.29%)	184 (2.36%)	181 (2.44%)	179 (2.40%)	181 (2.44%)	183 (2.39%)	183 (2.51%)	2.38458	0.102978
Unassigned	2,424 (34.05%)	2,401 (31.58%)	2,652 (32.58%)	2,731 (32.16%)	2,216 (29.90%)	2,632 (34.16%)	2,747 (32.73%)	2,730 (34.54%)	2,665 (34.19%)	2,595 (35.02%)	2,635 (35.31%)	2,607 (35.08%)	2,623 (34.24%)	2,531 (34.69%)	33.587	1.57262
No. of total CDSs	7,118 (100%)	7,604 (100%)	8,141 (100%)	8,491 (100%)	7,412 (100%)	7,706 (100%)	8,394 (100%)	7,903 (100%)	7,794 (100%)	7,411 (100%)	7,462 (100%)	7,432 (100%)	7,660 (100%)	7,297 (100%)	100	0

## Sheet: Table S3
Table S3. Orthologous genes among eight Nocardia species
Representative CDS name	N. acidivorans NBRC 108247	N. jejuensis NBRC 103114	N. crassostreae NBRC 100342	N. yamanashiensis NBRC100130	N. concava NBRC 100430	N. niigatensis NBRC 100131	N. inohanensis NBRC 100128	N. seriolae CK-14008	Product
GCA_000308655.1_00001	+	+	-	-	-	+	-	-	Uncharacterized HTH-type transcriptional regulator MT1294
GCA_000308655.1_00004	-	-	-	-	-	+	-	-	3-(3-hydroxy-phenyl)propionate hydroxylase
GCA_000308655.1_00005	-	-	-	-	-	+	-	+	Transposase for transposon Tn2501
GCA_000308655.1_00006	-	-	-	-	-	+	-	-	Transposase for transposon Tn21
GCA_000308655.1_00007	-	-	-	-	-	+	-	-	Transposase for transposon Tn501
GCA_000308655.1_00009	-	-	-	-	-	+	-	-	Hypothetical protein
GCA_000308655.1_00010	-	-	-	-	-	+	-	-	Uncharacterized 23.1 kDa protein in transposon Tn4556
GCA_000308655.1_00011	-	+	-	-	-	+	-	+	Uncharacterized 23.1 kDa protein in transposon Tn4556
GCA_000308655.1_00012	-	-	-	-	-	+	-	-	Anhydrotetracycline monooxygenase
GCA_000308655.1_00013	-	-	-	-	-	+	-	-	Hypothetical protein
GCA_000308655.1_00014	-	-	-	-	-	+	-	-	Hypothetical protein
GCA_000308655.1_00024	-	-	-	-	-	+	-	-	Hypothetical protein
GCA_000308655.1_00025	-	-	-	-	-	+	-	-	Hypothetical protein
GCA_000308655.1_00026	-	-	-	-	-	+	-	-	Insertion element ISR1 uncharacterized 10 kDa protein A3
GCA_000308655.1_00027	-	-	-	-	-	+	-	-	Insertion element IS476 uncharacterized 39.2 kDa protein
GCA_000308655.1_00028	-	-	-	-	-	+	-	-	Hypothetical protein
GCA_000308655.1_00029	-	-	-	-	-	+	-	-	Hypothetical protein
GCA_000308655.1_00031	-	-	-	-	-	+	-	-	Hypothetical protein
GCA_000308655.1_00032	-	-	-	-	-	+	-	-	Hypothetical protein
GCA_000308655.1_00034	-	-	-	-	-	+	-	-	Hypothetical protein
GCA_000308655.1_00035	-	-	-	-	-	+	-	+	uncharacterized protein
GCA_000308655.1_00036	-	-	-	-	-	+	-	-	Hypothetical protein
GCA_000308655.1_00037	-	-	-	-	-	+	-	-	Hypothetical protein
GCA_000308655.1_00038	-	-	-	-	-	+	-	+	Hypothetical protein
GCA_000308655.1_00039	-	-	-	-	-	+	-	-	Hypothetical protein
GCA_000308655.1_00040	-	-	-	-	-	+	-	-	5-methylcytosine-specific restriction enzyme B
GCA_000308655.1_00041	-	-	-	-	-	+	-	-	Hypothetical protein
GCA_000308655.1_00042	-	-	-	-	-	+	-	-	Hypothetical protein
GCA_000308655.1_00043	-	-	-	-	-	+	-	-	Hypothetical protein
GCA_000308655.1_00047	-	-	-	-	-	+	+	-	Acetyl-hydrolase
GCA_000308655.1_00048	-	-	-	-	-	+	-	-	Hypothetical protein
GCA_000308655.1_00049	-	-	-	-	-	+	-	-	Ribitol 2-dehydrogenase
GCA_000308655.1_00050	-	-	-	-	-	+	-	-	Hypothetical protein
GCA_000308655.1_00051	-	-	-	-	-	+	-	-	Hypothetical protein
GCA_000308655.1_00052	-	-	-	-	-	+	-	-	Hypothetical protein
GCA_000308655.1_00053	+	-	-	-	-	+	-	-	Hypothetical protein
GCA_000308655.1_00055	-	-	-	-	-	+	-	-	Hypothetical protein
GCA_000308655.1_00057	-	-	-	-	-	+	-	-	Hypothetical protein
GCA_000308655.1_00072	-	-	-	-	-	+	-	-	alkanesulfonate monooxygenase
GCA_000308655.1_00087	-	-	-	-	-	+	-	-	Hypothetical protein
GCA_000308655.1_00092	-	-	-	-	-	+	-	-	Hypothetical protein
GCA_000308655.1_00093	-	-	-	-	-	+	-	-	purine catabolism regulatory protein
GCA_000308655.1_00094	-	-	-	-	-	+	-	-	Valine racemase [ATP-hydrolyzing]
GCA_000308655.1_00107	-	-	+	-	-	+	-	-	Hypothetical protein
GCA_000308655.1_00118	-	-	-	-	-	+	-	-	Hypothetical protein
GCA_000308655.1_00119	-	-	-	-	-	+	-	-	Hypothetical protein
GCA_000308655.1_00120	-	-	-	-	-	+	-	-	Hypothetical protein
GCA_000308655.1_00121	-	-	-	-	-	+	+	-	Phosphatidylinositol mannoside acyltransferase
GCA_000308655.1_00134	-	-	-	-	-	+	-	-	Transposase for transposon Tn4556
GCA_000308655.1_00138	-	-	-	-	-	+	-	-	ABC-2 type transport system permease protein
GCA_000308655.1_00139	-	-	-	-	-	+	-	-	Cytochrome c biogenesis ATP-binding export protein CcmA
GCA_000308655.1_00140	-	-	-	-	-	+	-	-	Hypothetical protein
GCA_000308655.1_00155	-	-	-	-	-	+	-	-	Dimodular nonribosomal peptide synthase
GCA_000308655.1_00162	-	+	+	-	-	+	-	-	Hypothetical protein
GCA_000308655.1_00163	-	+	+	-	-	+	-	-	alpha-glucoside transport system permease protein
GCA_000308655.1_00164	-	+	+	-	-	+	-	-	alpha-glucoside transport system substrate-binding protein
GCA_000308655.1_00165	-	-	-	-	-	+	-	-	Aldehyde dehydrogenase 5, mitochondrial
GCA_000308655.1_00166	-	-	-	-	-	+	-	-	3-succinoylsemialdehyde-pyridine dehydrogenase
GCA_000308655.1_00169	-	+	-	-	-	+	-	-	Hypothetical protein
GCA_000308655.1_00170	-	-	-	-	-	+	-	-	3-hydroxyacyl-CoA dehydrogenase type-2
GCA_000308655.1_00172	-	-	-	-	-	+	-	-	TetR/AcrR family transcriptional regulator
GCA_000308655.1_00173	-	-	-	-	-	+	-	-	Acyl-CoA dehydrogenase
GCA_000308655.1_00174	-	+	-	-	-	+	-	-	Long-chain-fatty-acid--CoA/3-oxocholest-4-en-26-oate--CoA ligase
GCA_000308655.1_00176	-	+	-	-	-	+	-	-	Uncharacterized HTH-type transcriptional regulator MT1440
GCA_000308655.1_00177	-	-	-	-	-	+	-	-	Hypothetical protein
GCA_000308655.1_00178	-	+	-	-	-	+	-	-	Probable enoyl-CoA hydratase echA12
GCA_000308655.1_00180	-	-	-	-	-	+	-	-	Hypothetical protein
GCA_000308655.1_00200	-	-	-	-	-	+	-	-	Hypothetical protein
GCA_000308655.1_00220	-	-	-	-	-	+	-	-	Hypothetical protein
GCA_000308655.1_00221	-	-	-	-	-	+	-	+	Hypothetical protein
GCA_000308655.1_00222	-	-	-	-	-	+	-	-	Dimodular nonribosomal peptide synthase
GCA_000308655.1_00227	-	-	-	-	-	+	-	-	apolipoprotein D and lipocalin family protein
GCA_000308655.1_00235	-	-	-	-	-	+	-	-	Probable 4-coumarate--CoA ligase 3
GCA_000308655.1_00236	-	-	-	-	-	+	-	-	Sex determination protein tasselseed-2
GCA_000308655.1_00237	-	+	-	-	-	+	-	-	(3S)-malyl-CoA thioesterase
GCA_000308655.1_00238	-	-	-	-	-	+	-	-	Hypothetical protein
GCA_000308655.1_00240	-	+	+	-	-	+	-	-	Hypothetical protein
GCA_000308655.1_00241	-	-	-	-	-	+	-	-	Putative diacyglycerol O-acyltransferase MT3848
GCA_000308655.1_00242	-	-	-	-	-	+	-	-	Hypothetical protein
GCA_000308655.1_00244	-	-	-	-	-	+	-	-	Versicolorin reductase 1
GCA_000308655.1_00247	-	-	-	-	-	+	-	-	UPF0118 membrane protein YrrI
GCA_000308655.1_00254	-	-	-	-	-	+	-	-	Hypothetical protein
GCA_000308655.1_00255	-	-	-	-	-	+	-	-	Hypothetical protein
GCA_000308655.1_00258	-	-	-	-	-	+	-	-	lysine decarboxylase
GCA_000308655.1_00261	-	-	-	-	-	+	-	-	Hypothetical protein
GCA_000308655.1_00262	-	-	-	-	-	+	-	-	Hypothetical protein
GCA_000308655.1_00264	-	+	+	-	-	+	+	-	Delta(9)-fatty-acid desaturase fat-7
GCA_000308655.1_00266	-	+	+	-	-	+	+	-	Probable fatty acid methyltransferase Rv3720
GCA_000308655.1_00267	-	+	+	-	-	+	+	-	Steroid C26-monooxygenase
GCA_000308655.1_00269	-	+	-	-	-	+	+	-	Hypothetical protein
GCA_000308655.1_00271	-	-	-	-	-	+	+	-	Uncharacterized protein y4lL
GCA_000308655.1_00272	-	-	-	-	-	+	-	-	Hypothetical protein
GCA_000308655.1_00275	+	+	-	-	-	+	+	-	Retinol dehydrogenase 11
GCA_000308655.1_00276	-	-	-	-	-	+	-	-	WW domain-containing oxidoreductase
GCA_000308655.1_00277	-	-	-	-	-	+	-	-	Hypothetical protein
GCA_000308655.1_00279	-	-	-	-	-	+	-	-	Transposase for insertion sequence element IS1081
GCA_000308655.1_00280	-	-	-	-	-	+	-	-	4-coumarate--CoA ligase 2
GCA_000308655.1_00282	-	-	-	-	-	+	-	-	Aldehyde dehydrogenase, dimeric NADP-preferring
GCA_000308655.1_00283	-	-	-	-	-	+	-	-	Hypothetical protein
GCA_000308655.1_00284	-	-	-	-	-	+	-	-	3-oxoacyl-[acyl-carrier-protein] reductase FabG
GCA_000308655.1_00285	-	-	-	-	-	+	-	-	Putative coenzyme F420-dependent oxidoreductase Rv3520c
GCA_000308655.1_00286	-	-	-	-	-	+	-	-	Putative cytochrome P450 123
GCA_000308655.1_00288	-	-	-	-	-	+	-	-	ferredoxin
GCA_000308655.1_00289	-	-	-	-	-	+	-	-	Hypothetical protein
GCA_000308655.1_00290	-	-	-	-	-	+	-	-	Hypothetical protein
GCA_000308655.1_00291	-	-	-	-	-	+	-	-	Hypothetical protein
GCA_000308655.1_00296	-	-	-	-	-	+	-	-	Hypothetical protein
GCA_000308655.1_00331	+	-	-	-	-	+	-	-	Hypothetical protein
GCA_000308655.1_00332	-	-	-	-	-	+	-	-	Hypothetical protein
GCA_000308655.1_00333	-	-	-	-	-	+	-	-	Hypothetical protein
GCA_000308655.1_00334	-	-	-	-	-	+	-	-	Hypothetical protein
GCA_000308655.1_00335	-	-	-	-	-	+	-	-	Hypothetical protein
GCA_000308655.1_00336	+	-	-	-	-	+	-	-	uncharacterized protein
GCA_000308655.1_00337	-	-	-	-	-	+	-	-	Hypothetical protein
GCA_000308655.1_00338	-	-	-	-	-	+	-	+	Hypothetical protein
GCA_000308655.1_00341	-	-	-	-	-	+	-	-	Hypothetical protein
GCA_000308655.1_00342	-	-	-	-	-	+	-	-	Hypothetical protein
GCA_000308655.1_00355	-	-	-	-	-	+	-	-	Hypothetical protein
GCA_000308655.1_00359	-	-	-	-	-	+	-	-	2-succinyl-5-enolpyruvyl-6-hydroxy-3-cyclohexene-1-carboxylate synthase
GCA_000308655.1_00360	-	+	-	-	-	+	-	-	Hypothetical protein
GCA_000308655.1_00361	-	-	-	-	-	+	-	-	Hypothetical protein
GCA_000308655.1_00368	-	-	-	-	-	+	-	-	Cyclopentanol dehydrogenase
GCA_000308655.1_00380	-	-	-	-	-	+	-	-	cation-transporting ATPase I
GCA_000308655.1_00383	-	-	-	-	-	+	-	-	Uncharacterized protein MT3508
GCA_000308655.1_00387	-	-	-	-	-	+	-	-	Hypothetical protein
GCA_000308655.1_00389	-	-	-	-	-	+	-	-	glucoamylase
GCA_000308655.1_00390	-	+	-	-	-	+	-	-	Hypothetical protein
GCA_000308655.1_00392	-	+	-	-	-	+	-	-	Protein PS1
GCA_000308655.1_00396	-	-	-	-	-	+	-	-	Hypothetical protein
GCA_000308655.1_00397	-	-	-	-	-	+	-	-	3-oxoadipate enol-lactonase / 4-carboxymuconolactone decarboxylase
GCA_000308655.1_00398	-	-	-	-	-	+	-	-	Uncharacterized acyl--CoA ligase YhfT
GCA_000308655.1_00399	-	-	-	-	-	+	-	-	Hypothetical protein
GCA_000308655.1_00401	-	-	-	-	-	+	-	-	Hypothetical protein
GCA_000308655.1_00402	-	-	-	-	-	+	-	-	Acyl-coenzyme A oxidase 4, peroxisomal
GCA_000308655.1_00403	-	-	-	-	-	+	-	-	Limonene 1,2-monooxygenase
GCA_000308655.1_00404	-	-	-	-	-	+	-	-	Glutarate-semialdehyde dehydrogenase DavD
GCA_000308655.1_00405	-	-	-	-	-	+	-	-	Uncharacterized protein in pkwA 5'region
GCA_000308655.1_00406	-	-	-	-	-	+	-	-	Long-chain-alcohol oxidase FAO3
GCA_000308655.1_00407	-	-	-	-	-	+	-	-	Probable medium-chain specific acyl-CoA dehydrogenase 1, mitochondrial
GCA_000308655.1_00408	-	-	-	-	-	+	-	-	Hypothetical protein
GCA_000308655.1_00409	-	-	-	-	-	+	-	-	Alpha-methylacyl-CoA racemase
GCA_000308655.1_00410	-	-	-	-	-	+	-	-	Phthiocerol/phenolphthiocerol synthesis polyketide synthase type I PpsC
GCA_000308655.1_00411	-	-	-	-	-	+	-	-	Antiseptic resistance protein
GCA_000308655.1_00412	-	-	-	-	-	+	-	-	4-hydroxy-tetrahydrodipicolinate reductase
GCA_000308655.1_00420	-	-	-	-	-	+	-	-	Acyl-CoA dehydrogenase family member 10
GCA_000308655.1_00423	-	+	-	-	-	+	+	-	membrane protein
GCA_000308655.1_00429	-	-	-	-	-	+	-	-	Hypothetical protein
GCA_000308655.1_00448	-	-	-	-	-	+	-	-	Hypothetical protein
GCA_000308655.1_00452	-	-	-	-	-	+	-	-	Hypothetical protein
GCA_000308655.1_00453	-	+	+	-	-	+	-	-	Nuclear distribution protein PAC1
GCA_000308655.1_00455	-	+	-	-	-	+	-	-	Hypothetical protein
GCA_000308655.1_00473	-	-	-	-	-	+	-	-	uncharacterized protein
GCA_000308655.1_00474	-	-	-	-	-	+	-	+	Hypothetical protein
GCA_000308655.1_00475	-	-	-	-	-	+	-	-	Hypothetical protein
GCA_000308655.1_00485	-	-	-	-	-	+	-	+	Hypothetical protein
GCA_000308655.1_00487	-	-	-	-	-	+	-	-	DNA-directed RNA polymerase subunit beta
GCA_000308655.1_00497	-	-	-	-	-	+	-	-	Hypothetical protein
GCA_000308655.1_00501	-	-	-	-	-	+	-	+	Hypothetical protein
GCA_000308655.1_00502	+	-	-	-	-	+	-	+	Hypothetical protein
GCA_000308655.1_00511	-	-	-	-	-	+	-	+	Hypothetical protein
GCA_000308655.1_00517	-	-	-	-	-	+	-	+	Hypothetical protein
GCA_000308655.1_00521	-	-	-	-	-	+	-	-	Hypothetical protein
GCA_000308655.1_00524	-	-	-	-	-	+	-	-	Hypothetical protein
GCA_000308655.1_00525	-	-	-	-	-	+	-	-	Geranylfarnesyl diphosphate synthase
GCA_000308655.1_00526	-	-	-	-	-	+	-	-	Hypothetical protein
GCA_000308655.1_00537	-	-	-	-	-	+	-	-	Hypothetical protein
GCA_000308655.1_00574	-	-	-	-	-	+	-	+	Hypothetical protein
GCA_000308655.1_00578	-	-	-	-	-	+	-	-	Hydrogenase maturation factor HoxX
GCA_000308655.1_00581	-	-	-	-	-	+	-	-	Putative hemin transport system permease protein HrtB
GCA_000308655.1_00582	-	-	-	-	-	+	-	-	Methionine import ATP-binding protein MetN
GCA_000308655.1_00583	-	-	-	-	-	+	-	-	TetR/AcrR family transcriptional regulator, transcriptional repressor of bet genes
GCA_000308655.1_00584	-	-	+	-	-	+	+	+	Hypothetical protein
GCA_000308655.1_00585	-	-	-	-	-	+	+	+	Probable cytochrome c oxidase subunit 1-alpha
GCA_000308655.1_00586	-	-	-	-	-	+	+	+	3-ketosteroid-9-alpha-monooxygenase oxygenase subunit
GCA_000308655.1_00587	-	-	-	-	-	+	-	-	Pigment production hydroxylase
GCA_000308655.1_00591	+	+	-	-	-	+	-	-	Glucosyl-3-phosphoglycerate synthase
GCA_000308655.1_00593	+	+	+	-	-	+	-	-	Multidrug export protein EmrB
GCA_000308655.1_00594	+	+	+	-	-	+	-	-	Acyltransferase papA2
GCA_000308655.1_00595	+	+	-	-	-	+	-	-	Protein PS1
GCA_000308655.1_00596	-	-	-	-	-	+	-	-	carbohydrate diacid regulator
GCA_000308655.1_00598	-	-	-	-	-	+	-	-	Uncharacterized HTH-type transcriptional regulator MT3513
GCA_000308655.1_00600	+	-	-	-	-	+	-	-	Hypothetical protein
GCA_000308655.1_00603	-	-	-	-	-	+	-	-	Hypothetical protein
GCA_000308655.1_00606	-	-	-	-	-	+	-	-	Universal stress protein MT2052
GCA_000308655.1_00609	-	-	-	-	-	+	-	-	Hypothetical protein
GCA_000308655.1_00611	-	-	-	-	-	+	-	-	serine/threonine-protein kinase PknK
GCA_000308655.1_00612	-	-	-	-	-	+	-	-	Hypothetical protein
GCA_000308655.1_00613	-	-	-	-	-	+	-	-	Oxygen regulatory protein NreC
GCA_000308655.1_00614	-	-	-	-	-	+	-	-	Hypothetical protein
GCA_000308655.1_00621	-	-	-	-	-	+	-	-	Hypothetical protein
GCA_000308655.1_00622	-	-	-	-	-	+	-	-	ABC-2 type transport system permease protein
GCA_000308655.1_00623	-	-	-	-	-	+	-	-	O-antigen export system permease protein RfbD
GCA_000308655.1_00624	-	-	-	-	-	+	-	-	Uncharacterized NAD-dependent oxidoreductase MT0715
GCA_000308655.1_00626	-	-	-	-	-	+	-	-	Hypothetical protein
GCA_000308655.1_00627	-	-	-	-	-	+	-	-	Hypothetical protein
GCA_000308655.1_00628	-	-	-	-	-	+	-	-	Putative acetyl-hydrolase LipR
GCA_000308655.1_00629	-	-	-	-	-	+	-	-	Hypothetical protein
GCA_000308655.1_00630	-	-	-	-	-	+	-	-	Hypothetical protein
GCA_000308655.1_00633	-	-	-	-	-	+	-	-	Hypothetical protein
GCA_000308655.1_00634	-	-	-	-	-	+	-	-	Probable diacyglycerol O-acyltransferase tgs1
GCA_000308655.1_00636	-	+	-	-	-	+	-	-	Hypothetical protein
GCA_000308655.1_00639	-	-	-	-	-	+	-	-	Hypothetical protein
GCA_000308655.1_00643	-	-	-	-	-	+	-	-	Hypothetical protein
GCA_000308655.1_00644	+	-	-	-	-	+	-	-	Hypothetical protein
GCA_000308655.1_00647	-	-	-	-	-	+	-	-	Hypothetical protein
GCA_000308655.1_00648	-	-	+	-	-	+	-	-	Hypothetical protein
GCA_000308655.1_00655	-	-	-	-	-	+	-	-	Hypothetical protein
GCA_000308655.1_00657	-	-	-	-	-	+	-	-	Hypothetical protein
GCA_000308655.1_00659	+	-	-	-	-	+	-	-	Hypothetical protein
GCA_000308655.1_00660	+	-	+	-	-	+	-	-	Uncharacterized protein MJ0686
GCA_000308655.1_00661	+	-	-	-	-	+	-	-	Probable ATP-dependent helicase lhr
GCA_000308655.1_00662	+	-	-	-	-	+	-	-	adenosylhomocysteinase
GCA_000308655.1_00663	+	-	-	-	-	+	-	-	Hypothetical protein
GCA_000308655.1_00664	+	-	-	-	-	+	-	-	Hypothetical protein
GCA_000308655.1_00665	-	-	-	-	-	+	-	-	Hypothetical protein
GCA_000308655.1_00667	-	-	-	-	-	+	-	-	Hypothetical protein
GCA_000308655.1_00670	+	-	-	-	-	+	-	-	Hypothetical protein
GCA_000308655.1_00671	+	-	-	-	-	+	-	-	Hypothetical protein
GCA_000308655.1_00672	-	-	-	-	-	+	-	-	Hypothetical protein
GCA_000308655.1_00673	-	-	-	-	-	+	-	-	Hypothetical protein
GCA_000308655.1_00674	+	-	-	-	-	+	-	-	Hypothetical protein
GCA_000308655.1_00675	-	-	-	-	-	+	-	-	Ribonuclease H
GCA_000308655.1_00676	-	-	-	-	-	+	-	-	Hypothetical protein
GCA_000308655.1_00677	-	-	-	-	-	+	-	-	Hypothetical protein
GCA_000308655.1_00678	-	-	-	-	-	+	-	-	Hypothetical protein
GCA_000308655.1_00679	-	-	-	-	-	+	-	-	Hypothetical protein
GCA_000308655.1_00680	-	-	-	-	-	+	-	-	uncharacterized protein
GCA_000308655.1_00683	-	-	-	-	-	+	-	-	Hypothetical protein
GCA_000308655.1_00684	-	-	-	-	-	+	-	-	Hypothetical protein
GCA_000308655.1_00685	-	-	-	-	-	+	-	-	Hypothetical protein
GCA_000308655.1_00686	-	-	-	-	-	+	-	-	Hypothetical protein
GCA_000308655.1_00687	+	-	-	-	-	+	+	-	ATP-dependent RNA/DNA helicase IGHMBP2
GCA_000308655.1_00688	-	-	-	-	-	+	-	-	Hypothetical protein
GCA_000308655.1_00689	+	-	-	-	-	+	-	-	Hypothetical protein
GCA_000308655.1_00692	-	-	-	-	-	+	-	-	Hypothetical protein
GCA_000308655.1_00693	-	-	-	-	-	+	-	-	Hypothetical protein
GCA_000308655.1_00694	-	-	-	-	-	+	-	-	Hypothetical protein
GCA_000308655.1_00695	-	-	-	-	-	+	-	-	two-component system, NarL family, nitrate/nitrite response regulator NarL
GCA_000308655.1_00696	-	-	-	-	-	+	-	-	DNA sulfur modification protein DndB
GCA_000308655.1_00697	-	-	-	-	-	+	-	-	Hypothetical protein
GCA_000308655.1_00699	-	+	-	-	-	+	-	-	Hypothetical protein
GCA_000308655.1_00700	-	-	-	-	-	+	-	+	Hypothetical protein
GCA_000308655.1_00701	-	-	-	-	-	+	-	+	Hypothetical protein
GCA_000308655.1_00702	-	+	-	-	-	+	-	+	type I restriction enzyme M protein
GCA_000308655.1_00703	-	+	-	-	-	+	-	+	Hypothetical protein
GCA_000308655.1_00704	-	+	-	-	-	+	-	+	Probable serine/threonine-protein kinase PknB
GCA_000308655.1_00705	-	-	+	-	-	+	-	+	DNA replication ATP-dependent helicase Dna2
GCA_000308655.1_00706	-	-	+	-	-	+	-	-	ATP-dependent RNA helicase DBP8
GCA_000308655.1_00707	-	-	-	-	-	+	+	-	Hypothetical protein
GCA_000308655.1_00708	-	-	-	-	-	+	-	-	cobaltochelatase CobN
GCA_000308655.1_00709	-	-	-	-	-	+	-	-	Very long-chain-fatty-acid--CoA ligase bubblegum
GCA_000308655.1_00710	-	-	-	-	-	+	-	-	Hypothetical protein
GCA_000308655.1_00714	-	-	-	-	-	+	-	-	Protein PS1
GCA_000308655.1_00726	-	-	-	-	-	+	-	+	Hypothetical protein
GCA_000308655.1_00730	-	-	-	-	-	+	-	-	RNA polymerase sigma-70 factor, ECF subfamily
GCA_000308655.1_00731	-	-	-	-	-	+	-	-	Hypothetical protein
GCA_000308655.1_00744	-	-	-	-	-	+	-	+	Hypothetical protein
GCA_000308655.1_00747	-	-	-	-	-	+	-	-	Hypothetical protein
GCA_000308655.1_00748	-	-	-	-	-	+	-	-	Hypothetical protein
GCA_000308655.1_00756	-	-	-	-	-	+	-	-	Hypothetical protein
GCA_000308655.1_00757	-	-	-	-	-	+	-	-	Hypothetical protein
GCA_000308655.1_00758	-	-	-	-	-	+	-	-	Hypothetical protein
GCA_000308655.1_00760	-	-	-	-	-	+	-	-	Hypothetical protein
GCA_000308655.1_00762	-	-	-	-	-	+	-	-	putative transposase
GCA_000308655.1_00763	-	-	-	-	-	+	-	-	Hypothetical protein
GCA_000308655.1_00782	-	-	-	-	-	+	-	+	Hypothetical protein
GCA_000308655.1_00788	-	-	-	-	-	+	-	+	Hypothetical protein
GCA_000308655.1_00792	-	-	+	-	-	+	-	-	Carboxylesterase NlhH
GCA_000308655.1_00795	-	-	-	-	-	+	-	-	Hypothetical protein
GCA_000308655.1_00808	-	-	-	-	-	+	-	-	Hypothetical protein
GCA_000308655.1_00811	-	-	-	-	-	+	-	-	Hypothetical protein
GCA_000308655.1_00815	-	-	-	-	-	+	-	-	Hypothetical protein
GCA_000308655.1_00816	-	-	-	-	-	+	-	-	Serine/threonine-protein kinase PknJ
GCA_000308655.1_00821	-	-	-	-	-	+	-	-	Hypothetical protein
GCA_000308655.1_00822	+	+	-	-	-	+	-	+	Insertion element IS116 uncharacterized 44.8 kDa protein
GCA_000308655.1_00823	-	-	-	-	-	+	-	+	Hypothetical protein
GCA_000308655.1_00826	+	+	+	-	-	+	-	-	uncharacterized protein
GCA_000308655.1_00829	-	-	-	-	-	+	-	-	Putative cytochrome P450 YjiB
GCA_000308655.1_00830	-	-	-	-	-	+	-	-	Hypothetical protein
GCA_000308655.1_00832	-	-	-	-	-	+	-	-	Hypothetical protein
GCA_000308655.1_00833	-	-	-	-	-	+	-	-	Hypothetical protein
GCA_000308655.1_00835	-	-	-	-	-	+	-	-	Hypothetical protein
GCA_000308655.1_00837	-	-	-	-	-	+	-	-	4-hydroxy-tetrahydrodipicolinate reductase
GCA_000308655.1_00838	-	-	-	-	-	+	-	-	Hypothetical protein
GCA_000308655.1_00839	-	+	-	-	-	+	-	-	Trans-acting enoyl reductase
GCA_000308655.1_00840	-	-	-	-	-	+	-	-	Hypothetical protein
GCA_000308655.1_00842	-	+	-	-	-	+	-	-	Hypothetical protein
GCA_000308655.1_00843	-	+	-	-	-	+	-	-	HTH-type transcriptional repressor SCO4008
GCA_000308655.1_00844	-	-	-	-	-	+	-	-	Hypothetical protein
GCA_000308655.1_00845	-	-	-	-	-	+	-	-	Hypothetical protein
GCA_000308655.1_00846	-	-	-	-	-	+	-	-	Hypothetical protein
GCA_000308655.1_00848	-	-	-	-	-	+	-	-	Hypothetical protein
GCA_000308655.1_00852	-	-	-	-	-	+	-	-	Hypothetical protein
GCA_000308655.1_00855	-	-	-	-	-	+	-	-	Phenolphthiocerol synthesis polyketide synthase type I Pks15/1
GCA_000308655.1_00857	-	-	-	-	-	+	+	+	Hypothetical protein
GCA_000308655.1_00858	-	-	-	-	-	+	-	-	Hypothetical protein
GCA_000308655.1_00859	-	-	-	-	-	+	-	+	Putative transposase for insertion sequence element IS5376
GCA_000308655.1_00861	-	-	-	-	-	+	-	-	ribosomal protein S6--L-glutamate ligase
GCA_000308655.1_00862	-	-	-	-	-	+	-	-	Hypothetical protein
GCA_000308655.1_00863	-	-	-	-	-	+	-	-	Hypothetical protein
GCA_000308655.1_00864	-	-	-	-	-	+	-	-	Hypothetical protein
GCA_000308655.1_00866	-	-	-	-	-	+	-	+	Insertion element IS629 uncharacterized 12 kDa protein S4062
GCA_000308655.1_00867	-	-	-	-	-	+	-	-	Hypothetical protein
GCA_000308655.1_00868	-	-	-	-	-	+	-	-	Hypothetical protein
GCA_000308655.1_00869	-	-	-	-	-	+	-	-	Hypothetical protein
GCA_000308655.1_00870	-	-	-	-	-	+	-	+	Hypothetical protein
GCA_000308655.1_00871	-	-	-	-	-	+	-	-	Hypothetical protein
GCA_000308655.1_00872	-	-	-	-	-	+	-	-	Membrane protein YdfJ
GCA_000308655.1_00873	-	-	-	-	-	+	-	-	Hypothetical protein
GCA_000308655.1_00874	-	-	-	-	-	+	-	-	Heme-copper oxidase subunit I+III
GCA_000308655.1_00875	-	-	-	-	-	+	-	-	Hypothetical protein
GCA_000308655.1_00876	-	-	-	-	-	+	-	-	Hypothetical protein
GCA_000308655.1_00877	-	-	-	-	-	+	-	-	Acryloyl-coenzyme A reductase
GCA_000308655.1_00878	-	-	-	-	-	+	-	-	Quinone oxidoreductase-like protein 2 homolog
GCA_000308655.1_00879	-	-	-	-	-	+	-	-	Hypothetical protein
GCA_000308655.1_00880	-	-	-	-	-	+	-	-	acyl-CoA dehydrogenase family member 10
GCA_000308655.1_00881	-	-	-	-	-	+	-	-	4-chlorobenzoyl coenzyme A dehalogenase-1
GCA_000308655.1_00882	-	-	-	-	-	+	-	-	Hypothetical protein
GCA_000308655.1_00883	-	-	-	-	-	+	-	-	Probable ribonucleotide transport ATP-binding protein mkl
GCA_000308655.1_00885	-	-	-	-	-	+	-	-	Hypothetical protein
GCA_000308655.1_00887	-	-	-	-	-	+	-	-	Uncharacterized protein MT1408
GCA_000308655.1_00888	-	-	-	-	-	+	-	-	phospholipid/cholesterol/gamma-HCH transport system substrate-binding protein
GCA_000308655.1_00889	-	-	-	-	-	+	-	-	phospholipid/cholesterol/gamma-HCH transport system substrate-binding protein
GCA_000308655.1_00890	-	-	-	-	-	+	-	-	phospholipid/cholesterol/gamma-HCH transport system substrate-binding protein
GCA_000308655.1_00891	-	-	-	-	-	+	-	-	phospholipid/cholesterol/gamma-HCH transport system substrate-binding protein
GCA_000308655.1_00892	-	-	-	-	-	+	-	-	phospholipid/cholesterol/gamma-HCH transport system substrate-binding protein
GCA_000308655.1_00893	-	-	-	-	-	+	-	-	phospholipid/cholesterol/gamma-HCH transport system substrate-binding protein
GCA_000308655.1_00894	-	-	-	-	-	+	-	-	Probable phospholipid ABC transporter permease protein MlaE
GCA_000308655.1_00895	-	-	-	-	-	+	-	-	Probable phospholipid ABC transporter permease protein MlaE
GCA_000308655.1_00896	-	-	-	-	-	+	-	-	Uncharacterized protein YcbL
GCA_000308655.1_00897	-	-	-	-	-	+	-	-	Probable nitronate monooxygenase
GCA_000308655.1_00898	-	-	-	-	-	+	-	-	Hypothetical protein
GCA_000308655.1_00899	-	-	-	-	-	+	-	-	uncharacterized protein
GCA_000308655.1_00900	-	-	-	-	-	+	-	-	peroxiredoxin Q/BCP
GCA_000308655.1_00901	-	-	-	-	-	+	-	-	uncharacterized protein
GCA_000308655.1_00902	-	-	-	-	-	+	-	-	2-succinyl-6-hydroxy-2,4-cyclohexadiene-1-carboxylate synthase
GCA_000308655.1_00905	-	-	-	-	-	+	-	+	TetR/AcrR family transcriptional regulator, acrAB operon repressor
GCA_000308655.1_00906	-	-	-	-	-	+	-	+	3-ketoacyl-CoA thiolase 5, peroxisomal
GCA_000308655.1_00907	-	-	-	-	-	+	-	+	Long-chain specific acyl-CoA dehydrogenase, mitochondrial
GCA_000308655.1_00908	-	-	-	-	-	+	-	-	Alpha-methylacyl-CoA racemase
GCA_000308655.1_00912	-	-	-	-	-	+	-	-	Hypothetical protein
GCA_000308655.1_00913	-	-	-	-	-	+	-	-	Hypothetical protein
GCA_000308655.1_00914	-	-	+	-	-	+	-	+	2-methylfumaryl-CoA hydratase
GCA_000308655.1_00915	-	-	+	-	-	+	-	-	Malyl-CoA/beta-methylmalyl-CoA/citramalyl-CoA lyase
GCA_000308655.1_00916	-	-	+	-	-	+	-	+	Acyl-CoA dehydrogenase, short-chain specific
GCA_000308655.1_00919	-	-	-	-	-	+	+	-	Rubredoxin-NAD(+) reductase
GCA_000308655.1_00920	-	-	-	-	-	+	-	-	Serine/threonine-protein kinase PknK
GCA_000308655.1_00921	-	-	-	-	-	+	-	-	Serine/threonine-protein kinase PknK
GCA_000308655.1_00923	-	-	-	-	-	+	-	-	Hypothetical protein
GCA_000308655.1_00924	-	-	-	-	-	+	-	-	Hypothetical protein
GCA_000308655.1_00925	-	-	-	-	-	+	-	-	Hypothetical protein
GCA_000308655.1_00926	-	-	-	-	-	+	-	-	Hypothetical protein
GCA_000308655.1_00927	-	-	-	-	-	+	-	-	Hypothetical protein
GCA_000308655.1_00928	-	-	-	-	-	+	-	-	Hypothetical protein
GCA_000308655.1_00931	-	-	+	-	-	+	-	-	Acyl-CoA dehydrogenase fadE12
GCA_000308655.1_00932	-	-	+	-	-	+	-	+	Trans-2-decenoyl-[acyl-carrier-protein] isomerase
GCA_000308655.1_00933	-	+	-	-	-	+	-	+	Uncharacterized protein MTH_793
GCA_000308655.1_00934	-	-	-	-	-	+	-	+	Hypothetical protein
GCA_000308655.1_00936	-	+	-	-	-	+	-	+	4-hydroxybutyrate coenzyme A transferase
GCA_000308655.1_00937	-	-	-	-	-	+	-	+	Hypothetical protein
GCA_000308655.1_00938	-	-	-	-	-	+	-	+	benzoate/toluate 1,2-dioxygenase beta subunit
GCA_000308655.1_00940	-	-	-	-	-	+	-	+	Phenylalanine racemase [ATP-hydrolyzing]
GCA_000308655.1_00941	-	-	-	-	-	+	-	-	Putative acyl-CoA synthetase YngI
GCA_000308655.1_00943	-	-	-	-	-	+	-	+	Probable enoyl-CoA hydratase echA12
GCA_000308655.1_00944	-	-	-	-	-	+	+	+	Probable enoyl-CoA hydratase
GCA_000308655.1_00945	+	+	+	-	-	+	-	+	Short-chain dehydrogenase reductase 4
GCA_000308655.1_00946	-	-	-	-	-	+	-	+	Probable enoyl-CoA hydratase 1
GCA_000308655.1_00948	-	-	-	-	-	+	-	+	Hydroxysteroid 11-beta-dehydrogenase 1-like protein
GCA_000308655.1_00949	-	-	-	-	-	+	-	-	Isovaleryl-CoA dehydrogenase, mitochondrial
GCA_000308655.1_00950	-	-	-	-	-	+	-	+	Hypothetical protein
GCA_000308655.1_00951	-	-	-	-	-	+	-	-	Hypothetical protein
GCA_000308655.1_00952	-	-	-	-	-	+	-	-	Probable inactive lipase MT1628
GCA_000308655.1_00953	-	-	-	-	-	+	-	-	Hypothetical protein
GCA_000308655.1_00954	-	-	-	-	-	+	-	-	Hypothetical protein
GCA_000308655.1_00955	-	-	-	-	-	+	-	-	Transcriptional regulatory protein DevR (DosR)
GCA_000308655.1_00956	+	-	-	-	-	+	-	-	Hypothetical protein
GCA_000308655.1_00957	-	-	-	-	-	+	+	-	Hypothetical protein
GCA_000308655.1_00958	-	-	-	-	-	+	-	-	Hypothetical protein
GCA_000308655.1_00960	-	-	+	-	-	+	-	-	Transcriptional regulatory protein MoaR1
GCA_000308655.1_00961	-	-	-	-	-	+	-	-	Regulatory protein DnrI
GCA_000308655.1_00964	-	-	-	-	-	+	-	-	Phthiocerol/phenolphthiocerol synthesis polyketide synthase type I PpsC
GCA_000308655.1_00969	-	-	-	-	-	+	-	-	Aclacinomycin-N/aclacinomycin-A oxidase
GCA_000308655.1_00970	-	-	-	-	-	+	-	-	Acetylornithine aminotransferase 1
GCA_000308655.1_00971	-	-	-	-	-	+	-	-	Haloalkane dehalogenase 1
GCA_000308655.1_00972	-	-	-	-	-	+	-	-	Putative epoxidase LasC
GCA_000308655.1_00975	-	-	-	-	-	+	-	-	MarR family transcriptional regulator, transcriptional regulator for hemolysin
GCA_000308655.1_00977	-	-	-	-	-	+	-	-	Serine/threonine-protein kinase PknD
GCA_000308655.1_00992	-	-	-	-	-	+	-	-	basic amino acid/polyamine antiporter, APA family
GCA_000308655.1_01004	-	-	-	-	-	+	-	-	diacylglycerol O-acyltransferase / trehalose O-mycolyltransferase
GCA_000308655.1_01012	-	-	-	-	-	+	-	-	asparagine synthase (glutamine-hydrolysing)
GCA_000308655.1_01013	+	-	+	-	-	+	-	-	Hypothetical protein
GCA_000308655.1_01018	-	-	+	-	-	+	-	-	Hypothetical protein
GCA_000308655.1_01019	-	+	-	-	-	+	+	-	Succinyl-CoA:3-ketoacid coenzyme A transferase subunit B
GCA_000308655.1_01020	-	+	-	-	-	+	+	-	Probable succinyl-CoA:3-ketoacid coenzyme A transferase subunit A
GCA_000308655.1_01021	-	-	-	-	-	+	+	-	uncharacterized protein
GCA_000308655.1_01022	-	-	-	-	-	+	+	-	Putative sialic acid transporter
GCA_000308655.1_01023	-	-	-	-	-	+	+	-	3-keto-5-aminohexanoate cleavage enzyme
GCA_000308655.1_01026	-	-	-	-	-	+	+	-	HTH-type transcriptional regulator VirS
GCA_000308655.1_01028	-	-	-	-	-	+	-	-	bacterioferritin-associated ferredoxin
GCA_000308655.1_01029	-	-	-	-	-	+	-	-	Putative bacterioferritin subunit 2
GCA_000308655.1_01030	-	-	-	-	-	+	-	-	Ornithine decarboxylase, constitutive
GCA_000308655.1_01031	-	-	-	-	-	+	-	-	Hypothetical protein
GCA_000308655.1_01032	-	-	-	-	-	+	-	-	Hypothetical protein
GCA_000308655.1_01033	+	+	-	-	-	+	-	-	Hypothetical protein
GCA_000308655.1_01034	-	-	-	-	-	+	-	-	Hypothetical protein
GCA_000308655.1_01035	-	-	-	-	-	+	-	-	Hypothetical protein
GCA_000308655.1_01036	-	-	-	-	-	+	-	-	Hypothetical protein
GCA_000308655.1_01037	-	-	-	-	-	+	-	-	Hypothetical protein
GCA_000308655.1_01054	-	-	-	-	-	+	-	-	putative membrane protein
GCA_000308655.1_01058	-	-	-	-	-	+	-	-	Cold shock protein 1
GCA_000308655.1_01062	-	+	-	-	-	+	-	-	vanillate O-demethylase monooxygenase subunit
GCA_000308655.1_01063	-	+	+	-	-	+	-	-	Zeta-carotene desaturase, chloroplastic/chromoplastic
GCA_000308655.1_01064	-	+	-	-	-	+	-	-	Hypothetical protein
GCA_000308655.1_01065	-	+	-	-	-	+	-	-	Hypothetical protein
GCA_000308655.1_01066	-	+	-	-	-	+	-	-	Phytoene synthase
GCA_000308655.1_01067	-	+	-	-	-	+	-	-	Diapolycopene oxygenase
GCA_000308655.1_01068	-	+	-	-	-	+	-	-	Short chain isoprenyl diphosphate synthase
GCA_000308655.1_01070	-	-	-	-	-	+	-	-	Hypothetical protein
GCA_000308655.1_01071	-	-	+	-	-	+	-	-	Lipase 10
GCA_000308655.1_01088	-	-	-	-	-	+	-	-	Hypothetical protein
GCA_000308655.1_01101	-	-	-	-	-	+	-	-	Hypothetical protein
GCA_000308655.1_01102	-	-	-	-	-	+	-	-	general secretion pathway protein B
GCA_000308655.1_01103	-	-	-	-	-	+	-	+	thiamine biosynthesis lipoprotein
GCA_000308655.1_01104	-	-	-	-	-	+	-	+	sulfoxide reductase heme-binding subunit YedZ
GCA_000308655.1_01105	-	-	-	-	-	+	-	-	NADH-ubiquinone oxidoreductase 51 kDa subunit homolog SPBC18E5.10, mitochondrial
GCA_000308655.1_01106	-	-	-	-	-	+	-	-	Hypothetical protein
GCA_000308655.1_01107	-	-	-	-	-	+	-	-	Uncharacterized HTH-type transcriptional regulator MT1294
GCA_000308655.1_01108	+	+	-	-	-	+	-	-	Uncharacterized protein MT2296
GCA_000308655.1_01109	-	-	-	-	-	+	-	-	Hypothetical protein
GCA_000308655.1_01110	-	-	+	-	-	+	-	+	Hydrogenase expression/formation protein HypE
GCA_000308655.1_01111	-	-	-	-	-	+	-	+	Hydrogenase expression/formation protein HupD
GCA_000308655.1_01112	-	-	-	-	-	+	-	+	Hydrogenase expression/formation protein HypC
GCA_000308655.1_01113	-	-	+	-	-	+	-	+	Probable carbamoyltransferase HypF
GCA_000308655.1_01114	-	-	-	-	-	+	-	-	hydrogenase expression/formation protein HypC
GCA_000308655.1_01115	-	-	-	-	-	+	-	-	hydrogenase maturation protease
GCA_000308655.1_01116	-	-	-	-	-	+	-	-	Hypothetical protein
GCA_000308655.1_01117	-	-	-	-	-	+	-	-	hydrogenase maturation protease
GCA_000308655.1_01118	-	-	-	-	-	+	-	-	Hypothetical protein
GCA_000308655.1_01119	-	-	-	-	-	+	-	-	Hypothetical protein
GCA_000308655.1_01120	-	-	-	-	-	+	-	-	NifU-like protein 1, chloroplastic
GCA_000308655.1_01121	-	-	-	-	-	+	-	-	Periplasmic [NiFe] hydrogenase large subunit
GCA_000308655.1_01122	-	-	-	-	-	+	-	-	Periplasmic [NiFe] hydrogenase small subunit 1
GCA_000308655.1_01123	-	-	-	-	-	+	-	-	Hydrogenase nickel incorporation protein HypB
GCA_000308655.1_01124	-	-	-	-	-	+	-	-	Probable hydrogenase nickel incorporation protein HypA
GCA_000308655.1_01125	-	-	-	-	-	+	-	-	Hydrogenase nickel incorporation protein HupN
GCA_000308655.1_01128	-	-	-	-	-	+	-	-	Hypothetical protein
GCA_000308655.1_01129	+	+	+	-	-	+	+	-	Hypothetical protein
GCA_000308655.1_01130	-	-	-	-	-	+	-	-	L-sorbose 1-dehydrogenase
GCA_000308655.1_01133	-	-	-	-	-	+	-	-	Uncharacterized HTH-type transcriptional regulator MT0791
GCA_000308655.1_01134	-	-	-	-	-	+	-	-	Hypothetical protein
GCA_000308655.1_01135	-	+	-	-	-	+	-	-	Acetyl esterase
GCA_000308655.1_01136	-	-	-	-	-	+	-	-	Hypothetical protein
GCA_000308655.1_01137	-	+	+	-	-	+	-	+	Hypothetical protein
GCA_000308655.1_01138	-	-	-	-	-	+	+	+	Uncharacterized protein 4 in cox locus
GCA_000308655.1_01143	-	+	-	-	-	+	-	-	Hypothetical protein
GCA_000308655.1_01146	-	+	+	-	-	+	+	+	Uncharacterized protein MT0086
GCA_000308655.1_01162	-	-	-	-	-	+	-	+	Putative mannosyltransferase YycA
GCA_000308655.1_01177	-	-	-	-	-	+	-	-	Hypoxia sensor histidine kinase response regulator DosT
GCA_000308655.1_01178	-	-	+	-	-	+	-	+	Hypothetical protein
GCA_000308655.1_01201	-	-	-	-	-	+	-	+	ATP-dependent zinc metalloprotease FtsH 2
GCA_000308655.1_01202	-	-	-	-	-	+	-	-	Hypothetical protein
GCA_000308655.1_01210	-	-	-	-	-	+	-	-	Hypothetical protein
GCA_000308655.1_01216	-	-	-	-	-	+	-	-	Putative transposase for insertion sequence element IS402
GCA_000308655.1_01218	+	-	-	-	-	+	-	-	Hypothetical protein
GCA_000308655.1_01219	-	-	-	-	-	+	-	-	Hypothetical protein
GCA_000308655.1_01220	-	-	-	-	-	+	-	-	Hypothetical protein
GCA_000308655.1_01221	-	-	-	-	-	+	-	-	Hypothetical protein
GCA_000308655.1_01224	-	-	-	-	-	+	-	-	Hypothetical protein
GCA_000308655.1_01225	-	-	-	-	-	+	-	-	Hypothetical protein
GCA_000308655.1_01226	-	-	-	-	-	+	-	-	Hypothetical protein
GCA_000308655.1_01230	-	-	-	-	-	+	-	-	Hypothetical protein
GCA_000308655.1_01231	-	-	-	-	-	+	-	-	Hypothetical protein
GCA_000308655.1_01232	-	-	-	-	-	+	-	-	Hypothetical protein
GCA_000308655.1_01233	-	-	-	-	-	+	-	-	Hypothetical protein
GCA_000308655.1_01234	-	-	-	-	-	+	-	-	Hypothetical protein
GCA_000308655.1_01235	-	-	-	-	-	+	-	-	Transposon Tn21 resolvase
GCA_000308655.1_01236	-	+	-	-	-	+	-	-	Hypothetical protein
GCA_000308655.1_01237	-	-	-	-	-	+	-	-	Hypothetical protein
GCA_000308655.1_01238	-	-	-	-	-	+	-	-	Hypothetical protein
GCA_000308655.1_01239	-	-	-	-	-	+	-	-	Hypothetical protein
GCA_000308655.1_01241	-	-	-	-	-	+	-	-	Hypothetical protein
GCA_000308655.1_01242	-	-	-	-	-	+	-	-	Hypothetical protein
GCA_000308655.1_01243	-	-	-	-	-	+	-	-	Hypothetical protein
GCA_000308655.1_01244	-	+	-	-	-	+	-	-	RNA polymerase sigma-70 factor, ECF subfamily
GCA_000308655.1_01245	-	+	-	-	-	+	-	-	Hypothetical protein
GCA_000308655.1_01246	-	-	-	-	-	+	-	-	Hypothetical protein
GCA_000308655.1_01247	-	-	-	-	-	+	-	-	Hypothetical protein
GCA_000308655.1_01248	-	-	-	-	-	+	-	-	Hypothetical protein
GCA_000308655.1_01249	-	+	-	-	-	+	-	-	Hypothetical protein
GCA_000308655.1_01251	-	-	-	-	-	+	-	-	Hypothetical protein
GCA_000308655.1_01256	-	-	-	-	-	+	-	-	Hypothetical protein
GCA_000308655.1_01257	-	-	-	-	-	+	-	-	Hypothetical protein
GCA_000308655.1_01260	-	-	-	-	-	+	-	-	Mannosyl-D-glycerate transport/metabolism system repressor MngR
GCA_000308655.1_01261	-	-	-	-	-	+	-	-	Hypothetical protein
GCA_000308655.1_01262	+	+	-	-	-	+	-	-	histone deacetylase 6
GCA_000308655.1_01264	-	-	-	-	-	+	-	-	Hypothetical protein
GCA_000308655.1_01265	-	-	-	-	-	+	-	-	Chromosome partitioning protein ParA
GCA_000308655.1_01267	-	-	-	-	-	+	-	-	Hypothetical protein
GCA_000308655.1_01268	-	-	-	-	-	+	-	-	Hypothetical protein
GCA_000308655.1_01270	-	-	-	-	-	+	+	-	4-hydroxybenzoate transporter PcaK
GCA_000308655.1_01271	-	-	-	-	-	+	-	-	Hypothetical protein
GCA_000308655.1_01272	-	-	-	-	-	+	-	-	TetR/AcrR family transcriptional regulator, transcriptional repressor for nem operon
GCA_000308655.1_01273	-	-	-	-	-	+	-	-	thioredoxin reductase (NADPH)
GCA_000308655.1_01274	-	-	-	-	-	+	-	-	Transposase for insertion sequence element IS1081
GCA_000308655.1_01275	-	-	-	-	-	+	-	-	Hypothetical protein
GCA_000308655.1_01277	-	+	+	-	-	+	+	-	Hypothetical protein
GCA_000308655.1_01278	-	-	+	-	-	+	-	-	Isonitrile hydratase
GCA_000308655.1_01280	-	-	-	-	-	+	-	-	Isonitrile hydratase
GCA_000308655.1_01281	-	-	-	-	-	+	-	-	Hypothetical protein
GCA_000308655.1_01284	-	-	-	-	-	+	-	-	Insertion element IS110 uncharacterized 43.6 kDa protein
GCA_000308655.1_01285	-	-	-	-	-	+	-	-	Insertion element IS116 uncharacterized 44.8 kDa protein
GCA_000308655.1_01286	-	-	-	-	-	+	-	-	para-nitrobenzyl esterase
GCA_000308655.1_01287	-	-	-	-	-	+	-	-	Uncharacterized protein MSMEG_2731/MSMEI_2664
GCA_000308655.1_01288	-	-	-	-	-	+	-	-	Hypothetical protein
GCA_000308655.1_01289	-	-	-	-	-	+	-	-	ECF RNA polymerase sigma factor SigG
GCA_000308655.1_01291	-	-	-	-	-	+	-	-	Hypothetical protein
GCA_000308655.1_01292	-	-	-	-	-	+	-	-	Long-chain-fatty-acid--CoA/3-oxocholest-4-en-26-oate--CoA ligase
GCA_000308655.1_01293	-	-	-	-	-	+	-	-	Hydroxycinnamoyl-CoA hydratase-lyase
GCA_000308655.1_01294	-	-	-	-	-	+	-	-	phenylacetic acid degradation operon negative regulatory protein
GCA_000308655.1_01297	+	-	-	-	-	+	-	+	transposase
GCA_000308655.1_01298	-	-	-	-	-	+	-	-	putative transposase
GCA_000308655.1_01299	-	-	-	-	-	+	-	-	Hypothetical protein
GCA_000308655.1_01300	-	-	-	-	-	+	-	-	Hypothetical protein
GCA_000308655.1_01301	+	-	-	-	-	+	-	-	Hypothetical protein
GCA_000308655.1_01303	-	-	-	-	-	+	-	-	Transposon Tn501 resolvase
GCA_000308655.1_01306	-	-	-	-	-	+	-	-	Hypothetical protein
GCA_000308655.1_01307	-	-	-	-	-	+	-	-	Hypothetical protein
GCA_000308655.1_01308	-	-	-	-	-	+	-	-	Hypothetical protein
GCA_000308655.1_01310	-	-	-	-	-	+	-	-	Hypothetical protein
GCA_000308655.1_01311	-	-	-	-	-	+	-	-	DNA-directed RNA polymerase subunit beta
GCA_000308655.1_01314	-	+	-	-	-	+	-	-	Hypothetical protein
GCA_000308655.1_01329	-	-	+	-	-	+	-	-	Hypothetical protein
GCA_000308655.1_01331	-	+	-	-	-	+	-	-	Probable actinorhodin transporter
GCA_000308655.1_01332	+	+	+	-	-	+	-	-	Hypothetical protein
GCA_000308655.1_01333	-	-	-	-	-	+	-	-	Hypothetical protein
GCA_000308655.1_01334	-	-	-	-	-	+	-	-	Hypothetical protein
GCA_000308655.1_01335	-	-	-	-	-	+	-	-	Hypothetical protein
GCA_000308655.1_01336	-	-	-	-	-	+	-	-	Hypothetical protein
GCA_000308655.1_01337	-	-	-	-	-	+	-	-	Hypothetical protein
GCA_000308655.1_01338	-	-	-	-	-	+	-	-	Hypothetical protein
GCA_000308655.1_01340	-	-	-	-	-	+	-	-	Hypothetical protein
GCA_000308655.1_01341	-	-	-	-	-	+	-	-	Putative succinyl-CoA transferase MT0822
GCA_000308655.1_01342	-	+	-	-	-	+	-	+	Hypothetical protein
GCA_000308655.1_01343	-	-	-	-	-	+	-	-	Hypothetical protein
GCA_000308655.1_01344	-	-	-	-	-	+	-	-	Hypothetical protein
GCA_000308655.1_01345	-	-	-	-	-	+	-	-	Hypothetical protein
GCA_000308655.1_01346	-	-	-	-	-	+	-	-	Hypothetical protein
GCA_000308655.1_01347	-	-	-	-	-	+	-	-	Hypothetical protein
GCA_000308655.1_01348	-	-	-	-	-	+	-	-	Hypothetical protein
GCA_000308655.1_01349	-	-	-	-	-	+	-	-	Hypothetical protein
GCA_000308655.1_01351	-	-	-	-	-	+	-	-	Hypothetical protein
GCA_000308655.1_01352	-	-	-	-	-	+	-	-	Hypothetical protein
GCA_000308655.1_01357	-	-	-	-	-	+	-	-	Hypothetical protein
GCA_000308655.1_01358	-	-	-	-	-	+	-	-	Hypothetical protein
GCA_000308655.1_01359	-	-	-	-	-	+	-	-	Hypothetical protein
GCA_000308655.1_01360	-	-	-	-	-	+	-	-	Hypothetical protein
GCA_000308655.1_01361	-	-	-	-	-	+	-	-	Hypothetical protein
GCA_000308655.1_01363	-	-	-	-	-	+	-	-	Putative transcriptional regulatory protein for hcr operon
GCA_000308655.1_01364	-	-	-	-	-	+	-	-	Phthiocerol/phenolphthiocerol synthesis polyketide synthase type I PpsC
GCA_000308655.1_01367	-	-	-	-	-	+	-	-	Hypothetical protein
GCA_000308655.1_01368	-	-	-	-	-	+	-	-	Hypothetical protein
GCA_000308655.1_01369	-	-	-	-	-	+	-	-	Hypothetical protein
GCA_000308655.1_01370	-	-	-	-	-	+	-	-	Hypothetical protein
GCA_000308655.1_01371	-	-	-	-	-	+	-	-	Hypothetical protein
GCA_000308655.1_01373	-	-	-	-	-	+	-	-	Tetracenomycin C resistance and export protein
GCA_000308655.1_01374	+	-	-	-	-	+	-	+	transposase
GCA_000308655.1_01375	-	-	-	-	-	+	-	-	TetR/AcrR family transcriptional regulator, mexJK operon transcriptional repressor
GCA_000308655.1_01376	-	-	-	-	-	+	-	-	Long-chain-fatty-acid--CoA ligase
GCA_000308655.1_01377	-	-	-	-	-	+	-	-	Putative urea carboxylase
GCA_000308655.1_01378	-	-	-	-	-	+	-	-	Probable diacyglycerol O-acyltransferase tgs1
GCA_000308655.1_01379	-	+	-	-	-	+	-	-	N-acetylglucosaminyl-diphospho-decaprenol L-rhamnosyltransferase
GCA_000308655.1_01384	-	-	-	-	-	+	-	-	Hypothetical protein
GCA_000308655.1_01385	-	-	-	-	-	+	-	-	Hypothetical protein
GCA_000308655.1_01386	-	-	-	-	-	+	-	-	Hypothetical protein
GCA_000308655.1_01387	-	-	-	-	-	+	-	-	HTH-type transcriptional regulator BetI
GCA_000308655.1_01388	-	-	-	-	-	+	-	-	Hypothetical protein
GCA_000308655.1_01389	-	-	-	-	-	+	-	-	Hypothetical protein
GCA_000308655.1_01390	-	-	-	-	-	+	-	-	Hypothetical protein
GCA_000308655.1_01391	-	-	-	-	-	+	-	-	Uncharacterized HTH-type transcriptional regulator PA4778
GCA_000308655.1_01392	-	-	-	-	-	+	-	-	transposase
GCA_000308655.1_01394	-	-	-	-	-	+	-	-	Hypothetical protein
GCA_000308655.1_01395	-	-	-	-	-	+	-	-	Hypothetical protein
GCA_000308655.1_01398	-	-	-	-	-	+	-	-	Mini-circle putative transposase for IS117
GCA_000308655.1_01399	-	-	-	-	-	+	-	-	Probable diacyglycerol O-acyltransferase tgs3
GCA_000308655.1_01400	-	+	-	-	-	+	-	-	Hypothetical protein
GCA_000308655.1_01401	-	-	-	-	-	+	-	-	Hypothetical protein
GCA_000308655.1_01403	-	-	-	-	-	+	-	-	Hypothetical protein
GCA_000308655.1_01406	-	-	-	-	-	+	-	-	Hypothetical protein
GCA_000308655.1_01407	-	-	-	-	-	+	-	-	Hypothetical protein
GCA_000308655.1_01412	-	-	-	-	-	+	-	-	Hypothetical protein
GCA_000308655.1_01413	-	-	-	-	-	+	-	-	Hypothetical protein
GCA_000308655.1_01415	-	-	-	-	-	+	-	-	Hypothetical protein
GCA_000308655.1_01423	-	-	-	-	-	+	-	-	Hypothetical protein
GCA_000308655.1_01425	-	-	-	-	-	+	-	-	MerR family transcriptional regulator, heat shock protein HspR
GCA_000308655.1_01427	-	-	-	-	-	+	-	-	Hypothetical protein
GCA_000308655.1_01428	-	-	-	-	-	+	-	-	Hypothetical protein
GCA_000308655.1_01429	-	-	-	-	-	+	-	-	type VI secretion system secreted protein VgrG
GCA_000308655.1_01430	-	-	-	-	-	+	-	-	Toxin ParE1
GCA_000308655.1_01431	-	+	-	-	-	+	-	-	Hypothetical protein
GCA_000308655.1_01432	-	-	-	-	-	+	-	-	Hypothetical protein
GCA_000308655.1_01433	-	-	-	-	-	+	-	-	Putative transposase y4qE
GCA_000308655.1_01434	-	-	-	-	-	+	-	-	Hypothetical protein
GCA_000308655.1_01435	-	-	-	-	-	+	-	-	Hypothetical protein
GCA_000308655.1_01439	-	-	-	-	-	+	-	-	angiomotin
GCA_000308655.1_01440	-	-	-	-	-	+	-	-	Hypothetical protein
GCA_000308655.1_01441	-	-	-	-	-	+	-	-	Hypothetical protein
GCA_000308655.1_01442	-	-	-	-	-	+	-	-	Streptomycin 3''-adenylyltransferase
GCA_000308655.1_01443	-	-	-	-	-	+	-	-	Hypothetical protein
GCA_000308655.1_01444	-	-	-	-	-	+	-	-	Hypothetical protein
GCA_000308655.1_01445	-	-	-	-	-	+	-	-	Serine/threonine-protein kinase PknD
GCA_000308655.1_01464	-	-	-	-	-	+	-	-	Uncharacterized oxidoreductase YvaG
GCA_000308655.1_01465	-	-	-	-	-	+	-	-	Hypothetical protein
GCA_000308655.1_01468	-	-	-	-	-	+	-	-	Hypothetical protein
GCA_000308655.1_01581	-	-	-	-	-	+	-	-	Probable crotonobetaine/carnitine-CoA ligase
GCA_000308655.1_01582	-	-	-	-	-	+	-	-	Uncharacterized protein MJ1549
GCA_000308655.1_01583	-	-	-	-	-	+	-	-	Hypothetical protein
GCA_000308655.1_01584	-	-	-	-	-	+	-	-	Succinyl-CoA:3-ketoacid coenzyme A transferase subunit B
GCA_000308655.1_01585	-	-	-	-	-	+	-	-	Probable succinyl-CoA:3-ketoacid coenzyme A transferase subunit A
GCA_000308655.1_01586	-	-	-	-	-	+	-	-	Hypothetical protein
GCA_000308655.1_01587	-	-	-	-	-	+	-	-	Acetophenone carboxylase delta subunit
GCA_000308655.1_01588	-	-	-	-	-	+	-	-	Acetophenone carboxylase gamma subunit
GCA_000308655.1_01589	-	-	-	-	-	+	-	-	Acetophenone carboxylase beta subunit
GCA_000308655.1_01590	-	-	-	-	-	+	-	-	Acetophenone carboxylase gamma subunit
GCA_000308655.1_01593	-	-	-	-	-	+	-	-	diacylglycerol O-acyltransferase / trehalose O-mycolyltransferase
GCA_000308655.1_01594	+	-	-	-	-	+	-	-	uncharacterized protein
GCA_000308655.1_01639	-	+	-	-	-	+	-	-	Hypothetical protein
GCA_000308655.1_01655	-	-	-	-	-	+	-	-	Haloalkane dehalogenase
GCA_000308655.1_01656	-	-	-	-	-	+	-	-	Hypothetical protein
GCA_000308655.1_01657	-	-	-	-	-	+	-	-	Hypothetical protein
GCA_000308655.1_01658	-	-	-	-	-	+	-	-	Hypothetical protein
GCA_000308655.1_01660	-	+	-	-	-	+	-	-	4-carboxymuconolactone decarboxylase
GCA_000308655.1_01661	-	-	-	-	-	+	-	-	ribulose-bisphosphate carboxylase large chain
GCA_000308655.1_01663	-	-	-	-	-	+	-	-	Hypothetical protein
GCA_000308655.1_01664	-	-	+	-	-	+	+	-	Hypothetical protein
GCA_000308655.1_01666	-	+	-	-	-	+	+	-	Uncharacterized protein MT2650
GCA_000308655.1_01667	-	-	-	-	-	+	-	-	Probable methylmalonate-semialdehyde dehydrogenase [acylating], mitochondrial
GCA_000308655.1_01668	-	-	-	-	-	+	-	-	Acetyl-hydrolase
GCA_000308655.1_01669	-	-	-	-	-	+	-	-	Uncharacterized protein MT1599.1
GCA_000308655.1_01736	-	-	-	-	-	+	-	-	Hypothetical protein
GCA_000308655.1_01769	-	-	-	-	-	+	-	-	Protein MoxR
GCA_000308655.1_01777	-	-	-	-	-	+	-	-	Hypothetical protein
GCA_000308655.1_01824	-	-	-	-	-	+	-	-	Hypothetical protein
GCA_000308655.1_01831	+	+	-	-	-	+	-	-	Hypothetical protein
GCA_000308655.1_01832	-	+	-	-	-	+	-	-	anti-sigma B factor antagonist
GCA_000308655.1_01833	-	-	-	-	-	+	-	-	Hypothetical protein
GCA_000308655.1_01835	-	-	+	-	-	+	-	-	Hypothetical protein
GCA_000308655.1_01838	-	-	-	-	-	+	-	-	Hypothetical protein
GCA_000308655.1_01841	-	-	-	-	-	+	-	-	translation initiation factor IF-2
GCA_000308655.1_01849	-	-	-	-	-	+	-	-	Acetate kinase
GCA_000308655.1_01861	-	+	-	-	-	+	-	-	Hypothetical protein
GCA_000308655.1_01895	-	-	-	-	-	+	-	-	Hypothetical protein
GCA_000308655.1_01900	-	-	-	-	-	+	-	-	AraC family transcriptional regulator, transcriptional activator FtrA
GCA_000308655.1_01903	-	-	-	-	-	+	-	-	Hypothetical protein
GCA_000308655.1_01978	-	-	+	-	-	+	+	-	Uncharacterized protein AF_1126
GCA_000308655.1_02093	-	-	+	-	-	+	-	+	Hypothetical protein
GCA_000308655.1_02117	-	-	-	-	-	+	-	-	Extracellular esterase EstB
GCA_000308655.1_02120	-	-	-	-	-	+	-	-	Uncharacterized protein in chlN 3'region
GCA_000308655.1_02139	-	-	-	-	-	+	-	-	Probable ribonucleotide transport ATP-binding protein mkl
GCA_000308655.1_02146	-	-	-	-	-	+	-	-	Hypothetical protein
GCA_000308655.1_02164	-	-	-	-	-	+	-	-	Ornithine racemase
GCA_000308655.1_02177	-	-	-	-	-	+	-	-	Hypothetical protein
GCA_000308655.1_02178	-	-	-	-	-	+	-	-	Lipase A
GCA_000308655.1_02179	-	-	-	-	-	+	-	-	Alkane 1-monooxygenase
GCA_000308655.1_02186	-	+	-	-	-	+	-	-	Hypothetical protein
GCA_000308655.1_02187	-	+	-	-	-	+	-	-	Hypothetical protein
GCA_000308655.1_02188	-	-	-	-	-	+	-	-	FO synthase
GCA_000308655.1_02189	-	-	-	-	-	+	-	-	Baeyer-Villiger monooxygenase
GCA_000308655.1_02198	-	-	-	-	-	+	-	-	Probable serine/threonine-protein kinase PkwA
GCA_000308655.1_02201	+	+	+	-	-	+	+	+	Uncharacterized HTH-type transcriptional regulator YxaD
GCA_000308655.1_02203	-	-	-	-	-	+	-	-	Cytochrome c oxidase subunit 1
GCA_000308655.1_02212	+	-	-	-	-	+	-	-	Hypothetical protein
GCA_000308655.1_02213	-	-	-	-	-	+	-	-	Lipase 10
GCA_000308655.1_02241	-	-	-	-	-	+	+	-	Ribose import ATP-binding protein RbsA 1
GCA_000308655.1_02256	-	-	-	-	-	+	-	-	Hypothetical protein
GCA_000308655.1_02265	-	-	+	-	-	+	-	+	Hypothetical protein
GCA_000308655.1_02279	-	-	-	-	-	+	-	-	Hypothetical protein
GCA_000308655.1_02280	-	-	-	-	-	+	-	+	Hypothetical protein
GCA_000308655.1_02281	-	-	-	-	-	+	-	-	Hypothetical protein
GCA_000308655.1_02282	-	-	-	-	-	+	-	-	Hypothetical protein
GCA_000308655.1_02283	-	-	-	-	-	+	-	-	Hypothetical protein
GCA_000308655.1_02284	-	-	-	-	-	+	-	-	Hypothetical protein
GCA_000308655.1_02286	-	-	-	-	-	+	-	-	Hypothetical protein
GCA_000308655.1_02287	-	-	-	-	-	+	-	-	Hypothetical protein
GCA_000308655.1_02288	-	-	-	-	-	+	-	-	N-ethylmaleimide reductase
GCA_000308655.1_02289	-	+	-	-	-	+	-	-	Hypothetical protein
GCA_000308655.1_02315	-	-	-	-	-	+	-	-	Putative ribosomal-protein-alanine acetyltransferase
GCA_000308655.1_02318	-	-	-	-	-	+	-	-	Hypothetical protein
GCA_000308655.1_02321	-	-	-	-	-	+	-	+	uncharacterized protein
GCA_000308655.1_02337	-	-	-	-	-	+	-	-	fatty-acyl-CoA synthase
GCA_000308655.1_02359	-	-	-	-	-	+	-	-	Uncharacterized protein MT0918
GCA_000308655.1_02361	-	-	-	-	-	+	-	-	PhnB protein
GCA_000308655.1_02362	-	+	-	-	-	+	-	-	Probable sulfoacetate transporter SauU
GCA_000308655.1_02365	-	-	-	-	-	+	-	-	Hypothetical protein
GCA_000308655.1_02366	-	-	+	-	-	+	-	-	Probable serine/threonine-protein kinase CPE1738
GCA_000308655.1_02367	-	-	-	-	-	+	-	-	Hypothetical protein
GCA_000308655.1_02368	-	-	-	-	-	+	-	-	Putative short-chain dehydrogenase/reductase family 42E member 2
GCA_000308655.1_02370	-	-	-	-	-	+	-	+	Probable membrane-associated 30 kDa protein, chloroplastic
GCA_000308655.1_02371	-	-	-	-	-	+	-	+	Hypothetical protein
GCA_000308655.1_02372	-	-	-	-	-	+	-	+	Protease HtpX homolog
GCA_000308655.1_02373	-	-	-	-	-	+	-	+	Hypothetical protein
GCA_000308655.1_02374	-	-	-	-	-	+	-	-	Hypothetical protein
GCA_000308655.1_02379	-	-	-	-	-	+	-	-	Hypothetical protein
GCA_000308655.1_02382	-	-	-	-	-	+	-	-	Hypothetical protein
GCA_000308655.1_02390	-	+	-	-	-	+	+	-	Hypothetical protein
GCA_000308655.1_02391	-	-	-	-	-	+	-	-	Hypothetical protein
GCA_000308655.1_02410	+	+	-	-	-	+	-	+	Hypothetical protein
GCA_000308655.1_02452	-	-	-	-	-	+	-	-	Hypothetical protein
GCA_000308655.1_02466	-	-	-	-	-	+	-	-	Hypothetical protein
GCA_000308655.1_02487	-	-	-	-	-	+	-	-	Latex clearing protein
GCA_000308655.1_02488	-	-	-	-	-	+	-	-	Hypothetical protein
GCA_000308655.1_02491	-	-	-	-	-	+	-	-	Serine/threonine-protein kinase PknK
GCA_000308655.1_02492	-	-	-	-	-	+	-	-	Uncharacterized protein YqbO
GCA_000308655.1_02498	-	-	+	-	-	+	-	+	Hypothetical protein
GCA_000308655.1_02499	-	-	+	-	-	+	-	+	Dihydrolipoyllysine-residue acetyltransferase component of pyruvate dehydrogenase complex
GCA_000308655.1_02502	-	-	+	-	-	+	-	+	Acetyl-coenzyme A synthetase
GCA_000308655.1_02504	-	-	+	-	-	+	+	+	Putative zinc metalloprotease Rip3
GCA_000308655.1_02505	-	-	-	-	-	+	-	+	ABC-2 type transport system permease protein
GCA_000308655.1_02506	-	-	-	-	-	+	-	+	Phosphonates import ATP-binding protein PhnC
GCA_000308655.1_02513	-	-	-	-	-	+	-	-	Hypothetical protein
GCA_000308655.1_02519	-	-	-	-	-	+	-	-	Universal stress protein MT2085
GCA_000308655.1_02524	-	-	-	-	-	+	-	-	Nitrate reductase-like protein NarX
GCA_000308655.1_02526	-	-	-	-	-	+	-	-	Nitrate reductase alpha subunit
GCA_000308655.1_02529	-	-	-	-	-	+	-	+	Hypothetical protein
GCA_000308655.1_02538	-	-	-	-	-	+	-	+	Zinc-transporting ATPase
GCA_000308655.1_02539	-	-	-	-	-	+	-	+	Putative lipid phosphate phosphatase YodM
GCA_000308655.1_02543	-	-	+	-	-	+	-	+	Hypothetical protein
GCA_000308655.1_02549	-	-	-	-	-	+	-	-	Hypothetical protein
GCA_000308655.1_02550	+	-	+	-	-	+	-	+	Hypothetical protein
GCA_000308655.1_02552	-	-	-	-	-	+	-	+	anaerobic sulfite reductase subunit A
GCA_000308655.1_02553	-	-	-	-	-	+	-	+	CRP-like cAMP-activated global transcriptional regulator
GCA_000308655.1_02554	-	-	-	-	-	+	-	+	Sulfhydrogenase 2 subunit gamma
GCA_000308655.1_02555	-	-	-	-	-	+	-	+	Sulfhydrogenase 1 subunit alpha
GCA_000308655.1_02556	-	-	-	-	-	+	-	+	hydrogenase maturation protease
GCA_000308655.1_02557	-	-	-	-	-	+	-	-	Hypothetical protein
GCA_000308655.1_02558	-	-	-	-	-	+	-	-	Hypothetical protein
GCA_000308655.1_02560	-	-	-	-	-	+	-	-	Uncharacterized protein MT0918
GCA_000308655.1_02561	-	-	-	-	-	+	-	-	Uncharacterized protein MT0918
GCA_000308655.1_02563	-	-	-	-	-	+	-	-	31-O-demethyl-FK506 methyltransferase FkbM
GCA_000308655.1_02564	-	-	-	-	-	+	-	-	Dimodular nonribosomal peptide synthase
GCA_000308655.1_02566	-	-	-	-	-	+	-	-	Hypothetical protein
GCA_000308655.1_02567	-	-	-	-	-	+	-	-	Hypothetical protein
GCA_000308655.1_02569	-	-	-	-	-	+	-	-	Hypothetical protein
GCA_000308655.1_02571	-	-	-	-	-	+	-	+	putative membrane protein
GCA_000308655.1_02572	-	-	-	-	-	+	-	-	Hypothetical protein
GCA_000308655.1_02573	-	-	-	-	-	+	-	-	Hypothetical protein
GCA_000308655.1_02574	-	-	-	-	-	+	-	-	Toxin MT0934
GCA_000308655.1_02575	-	-	-	-	-	+	-	-	Hypothetical protein
GCA_000308655.1_02576	-	-	-	-	-	+	-	-	Hypothetical protein
GCA_000308655.1_02577	-	-	-	-	-	+	-	-	Hypothetical protein
GCA_000308655.1_02583	-	-	-	-	-	+	-	-	Hypothetical protein
GCA_000308655.1_02584	-	-	-	-	-	+	-	-	Hypothetical protein
GCA_000308655.1_02585	-	-	-	-	-	+	-	-	Hypothetical protein
GCA_000308655.1_02586	-	-	-	-	-	+	-	-	Putative phosphoribosyl transferase MT0597
GCA_000308655.1_02587	-	-	-	-	-	+	-	-	Ribose-phosphate pyrophosphokinase 2
GCA_000308655.1_02589	-	-	-	-	-	+	-	-	Uncharacterized protein YwaF
GCA_000308655.1_02591	-	-	-	-	-	+	-	-	Magnesium transporter MgtE
GCA_000308655.1_02592	-	-	-	-	-	+	-	-	Divalent metal cation transporter MntH
GCA_000308655.1_02593	-	-	-	-	-	+	-	-	Hypothetical protein
GCA_000308655.1_02594	-	-	-	-	-	+	-	-	Uncharacterized monooxygenase MT0916
GCA_000308655.1_02595	-	-	-	-	-	+	-	-	4-hydroxy-2-oxovalerate aldolase
GCA_000308655.1_02596	-	-	-	-	-	+	-	-	Acetaldehyde dehydrogenase 1
GCA_000308655.1_02597	-	-	-	-	-	+	-	-	2-oxopent-4-enoate hydratase
GCA_000308655.1_02598	-	-	-	-	-	+	-	-	2-hydroxy-6-oxo-2,4-heptadienoate hydrolase
GCA_000308655.1_02599	-	-	-	-	-	+	-	-	allantoin racemase
GCA_000308655.1_02600	-	-	-	-	-	+	-	-	Hypothetical protein
GCA_000308655.1_02601	-	-	-	-	-	+	-	-	Putative amidase AmiD
GCA_000308655.1_02602	-	-	-	-	-	+	-	-	Biphenyl-2,3-diol 1,2-dioxygenase
GCA_000308655.1_02603	-	-	-	-	-	+	-	-	Ferredoxin--NAD(+) reductase
GCA_000308655.1_02604	-	-	-	-	-	+	-	-	Carbazole 1,9a-dioxygenase, terminal oxygenase component CarAa
GCA_000308655.1_02605	-	-	-	-	-	+	-	-	Hypothetical protein
GCA_000308655.1_02606	-	-	-	-	-	+	-	-	Malonate--CoA ligase
GCA_000308655.1_02608	-	-	-	-	-	+	-	+	Probable actinorhodin transporter
GCA_000308655.1_02610	-	-	-	-	-	+	-	-	Uncharacterized protein MT0586
GCA_000308655.1_02611	-	-	-	-	-	+	-	-	Hypothetical protein
GCA_000308655.1_02612	-	-	-	-	-	+	-	-	Hypothetical protein
GCA_000308655.1_02613	-	-	-	-	-	+	-	-	Hypothetical protein
GCA_000308655.1_02614	-	-	-	-	-	+	-	-	Carboxylic acid reductase
GCA_000308655.1_02615	-	+	-	-	-	+	-	+	Hypothetical protein
GCA_000308655.1_02620	-	-	-	-	-	+	-	-	Hypothetical protein
GCA_000308655.1_02621	-	-	-	-	-	+	-	-	Hypothetical protein
GCA_000308655.1_02622	-	-	-	-	-	+	-	-	biotin synthase
GCA_000308655.1_02623	-	-	-	-	-	+	-	-	Uncharacterized protein MJ0640
GCA_000308655.1_02624	-	-	-	-	-	+	-	-	Probable nitrilase C965.09
GCA_000308655.1_02625	-	-	-	-	-	+	-	-	putative flavoprotein involved in K+ transport
GCA_000308655.1_02627	-	-	-	-	-	+	-	-	(R)-stereoselective amidase
GCA_000308655.1_02628	-	-	-	-	-	+	-	-	alpha-1,3-rhamnosyl/mannosyltransferase
GCA_000308655.1_02629	+	+	-	-	-	+	-	+	Hypothetical protein
GCA_000308655.1_02631	-	-	-	-	-	+	-	-	Peroxiredoxin
GCA_000308655.1_02632	-	-	-	-	-	+	-	-	Hypothetical protein
GCA_000308655.1_02640	-	-	-	-	-	+	-	-	MerR family transcriptional regulator, redox-sensitive transcriptional activator SoxR
GCA_000308655.1_02642	-	-	-	-	-	+	-	-	Hypothetical protein
GCA_000308655.1_02643	-	-	-	-	-	+	-	-	Hypothetical protein
GCA_000308655.1_02649	-	-	-	-	-	+	-	-	3-(3-hydroxy-phenyl)propionate/3-hydroxycinnamic acid hydroxylase
GCA_000308655.1_02650	-	-	-	-	-	+	-	-	Hypothetical protein
GCA_000308655.1_02665	-	-	-	-	-	+	-	-	Hypothetical protein
GCA_000308655.1_02683	-	-	-	-	-	+	-	+	Hypothetical protein
GCA_000308655.1_02684	-	-	-	-	-	+	-	-	Hypothetical protein
GCA_000308655.1_02685	-	+	-	-	-	+	-	+	Hypothetical protein
GCA_000308655.1_02689	-	-	-	-	-	+	-	-	Phosphoglycolate phosphatase
GCA_000308655.1_02690	-	-	-	-	-	+	-	-	Hypothetical protein
GCA_000308655.1_02691	-	-	-	-	-	+	-	-	Hypothetical protein
GCA_000308655.1_02692	-	-	-	-	-	+	-	-	Hypothetical protein
GCA_000308655.1_02694	-	-	+	-	-	+	-	-	Hypothetical protein
GCA_000308655.1_02696	-	-	+	-	-	+	-	-	Hypothetical protein
GCA_000308655.1_02697	-	-	-	-	-	+	-	-	Hypothetical protein
GCA_000308655.1_02698	-	-	+	-	-	+	-	-	Hypothetical protein
GCA_000308655.1_02699	-	-	-	-	-	+	+	-	Hypothetical protein
GCA_000308655.1_02700	-	-	-	-	-	+	-	-	purine catabolism regulatory protein
GCA_000308655.1_02701	-	-	-	-	-	+	+	-	2-succinylbenzoate--CoA ligase
GCA_000308655.1_02702	-	-	+	-	-	+	-	-	Protein p49
GCA_000308655.1_02703	-	-	-	-	-	+	-	-	HTH-type transcriptional regulator TtgR
GCA_000308655.1_02705	-	-	-	-	-	+	-	-	Probable enoyl-CoA hydratase echA14
GCA_000308655.1_02706	-	-	-	-	-	+	-	-	Long-chain-fatty-acid--CoA ligase FadD13
GCA_000308655.1_02707	-	-	-	-	-	+	-	-	Non-specific lipid-transfer protein-like 2
GCA_000308655.1_02708	-	-	-	-	-	+	-	-	uncharacterized protein
GCA_000308655.1_02732	-	-	-	-	-	+	-	-	Hypothetical protein
GCA_000308655.1_02733	-	-	-	-	-	+	-	-	Hypothetical protein
GCA_000308655.1_02761	-	-	-	-	-	+	-	-	Hypothetical protein
GCA_000308655.1_02762	-	-	-	-	-	+	-	-	Hypothetical protein
GCA_000308655.1_02763	-	-	-	-	-	+	-	-	Hypothetical protein
GCA_000308655.1_02764	-	-	-	-	-	+	-	-	MarR family transcriptional regulator, transcriptional regulator for hemolysin
GCA_000308655.1_02769	-	-	-	-	-	+	-	-	Hypothetical protein
GCA_000308655.1_02774	-	-	-	-	-	+	+	-	Hypothetical protein
GCA_000308655.1_02775	-	-	-	-	-	+	-	+	Hypothetical protein
GCA_000308655.1_02776	-	-	-	-	-	+	-	-	Hypothetical protein
GCA_000308655.1_02778	-	-	-	-	-	+	-	-	18 kDa antigen 1
GCA_000308655.1_02779	-	-	-	-	-	+	-	-	Hypothetical protein
GCA_000308655.1_02781	-	-	-	-	-	+	-	-	Hypothetical protein
GCA_000308655.1_02782	-	-	-	-	-	+	-	-	Hypothetical protein
GCA_000308655.1_02786	-	-	-	-	-	+	-	-	Hypothetical protein
GCA_000308655.1_02788	+	-	-	-	-	+	-	+	Hypothetical protein
GCA_000308655.1_02789	-	-	-	-	-	+	-	-	Hypothetical protein
GCA_000308655.1_02790	-	-	-	-	-	+	-	-	Hypothetical protein
GCA_000308655.1_02791	-	-	-	-	-	+	-	+	Hypothetical protein
GCA_000308655.1_02800	-	-	-	-	-	+	-	-	Hypothetical protein
GCA_000308655.1_02801	-	-	-	-	-	+	-	-	Hypothetical protein
GCA_000308655.1_02827	-	-	-	-	-	+	-	-	Hypothetical protein
GCA_000308655.1_02850	-	-	-	-	-	+	-	-	Insertion element IS476 uncharacterized 39.2 kDa protein
GCA_000308655.1_02851	-	-	-	-	-	+	-	-	Hypothetical protein
GCA_000308655.1_02854	-	-	-	-	-	+	-	-	Hypothetical protein
GCA_000308655.1_02857	-	-	-	-	-	+	-	-	Hypothetical protein
GCA_000308655.1_02858	-	-	-	-	-	+	+	+	esterase FrsA
GCA_000308655.1_02866	-	-	-	-	-	+	-	-	Hypothetical protein
GCA_000308655.1_02867	-	-	-	-	-	+	-	-	Hypothetical protein
GCA_000308655.1_02868	-	-	-	-	-	+	-	-	Hypothetical protein
GCA_000308655.1_02869	-	-	-	-	-	+	-	-	Hypothetical protein
GCA_000308655.1_02870	-	-	-	-	-	+	-	-	Hypothetical protein
GCA_000308655.1_02872	-	-	-	-	-	+	-	-	Hypothetical protein
GCA_000308655.1_02873	-	-	-	-	-	+	+	-	Hypothetical protein
GCA_000308655.1_02875	-	-	-	-	-	+	-	-	Hypothetical protein
GCA_000308655.1_02876	-	-	-	-	-	+	-	-	Hypothetical protein
GCA_000308655.1_02878	-	-	-	-	-	+	-	-	Hypothetical protein
GCA_000308655.1_02879	-	-	-	-	-	+	-	+	Hypothetical protein
GCA_000308655.1_02880	-	-	-	-	-	+	-	-	Hydrogenase nickel incorporation protein HupN
GCA_000308655.1_02884	+	-	-	-	-	+	-	+	Hypothetical protein
GCA_000308655.1_02897	-	-	-	-	-	+	-	-	Hypothetical protein
GCA_000308655.1_02898	-	-	-	-	-	+	-	-	HTH-type transcriptional regulator VirS
GCA_000308655.1_02899	-	-	-	-	-	+	-	-	Hypothetical protein
GCA_000308655.1_02904	-	-	-	-	-	+	-	-	Gas vesicle structural protein 2, GvpA
GCA_000308655.1_02905	-	-	-	-	-	+	-	-	Hypothetical protein
GCA_000308655.1_02906	-	-	-	-	-	+	-	-	Hypothetical protein
GCA_000308655.1_02922	+	+	+	-	-	+	-	+	Putative glutaredoxin MT3292
GCA_000308655.1_02933	-	-	-	-	-	+	-	-	Hypothetical protein
GCA_000308655.1_02934	-	-	-	-	-	+	-	-	Hexuronate transporter
GCA_000308655.1_02935	-	-	-	-	-	+	-	-	3-keto-5-aminohexanoate cleavage enzyme
GCA_000308655.1_02936	-	-	-	-	-	+	-	-	4-carboxymuconolactone decarboxylase
GCA_000308655.1_02937	-	-	-	-	-	+	-	-	HTH-type transcriptional regulator VirS
GCA_000308655.1_02941	-	-	-	-	-	+	-	-	Hypothetical protein
GCA_000308655.1_02942	-	-	-	-	-	+	-	-	Hypothetical protein
GCA_000308655.1_02955	-	-	-	-	-	+	-	-	Hypothetical protein
GCA_000308655.1_02968	-	-	+	-	-	+	-	-	Hypothetical protein
GCA_000308655.1_02980	-	-	-	-	-	+	-	+	Hypothetical protein
GCA_000308655.1_02982	-	-	-	-	-	+	-	-	Hypothetical protein
GCA_000308655.1_02983	-	-	-	-	-	+	-	-	Hypothetical protein
GCA_000308655.1_02985	-	-	-	-	-	+	-	-	UPF0312 protein VV2_0231
GCA_000308655.1_02989	-	-	-	-	-	+	-	-	Hypothetical protein
GCA_000308655.1_02990	-	-	-	-	-	+	-	-	Hypothetical protein
GCA_000308655.1_02991	-	-	-	-	-	+	-	-	proteasome accessory factor B
GCA_000308655.1_02996	+	+	-	-	-	+	+	+	C-5 sterol desaturase
GCA_000308655.1_03038	-	-	-	-	-	+	-	+	Hypothetical protein
GCA_000308655.1_03062	-	-	-	-	-	+	-	-	Polyprenol-phosphate-mannose-dependent alpha-(1-2)-phosphatidylinositol pentamannoside mannosyltransferase
GCA_000308655.1_03074	-	-	-	-	-	+	-	-	Endoglycoceramidase
GCA_000308655.1_03076	-	+	-	-	-	+	-	+	Hypothetical protein
GCA_000308655.1_03077	-	+	-	-	-	+	-	-	Hypothetical protein
GCA_000308655.1_03079	-	-	-	-	-	+	-	-	Hypothetical protein
GCA_000308655.1_03080	-	-	-	-	-	+	-	-	Hypothetical protein
GCA_000308655.1_03082	-	-	+	-	-	+	-	-	Uncharacterized aarF domain-containing protein kinase 2
GCA_000308655.1_03083	-	-	-	-	-	+	-	-	Hypothetical protein
GCA_000308655.1_03085	-	-	-	-	-	+	-	-	Hypothetical protein
GCA_000308655.1_03086	+	+	+	-	-	+	-	-	Hypothetical protein
GCA_000308655.1_03105	-	+	+	-	-	+	-	-	NAD(P)H azoreductase
GCA_000308655.1_03138	-	-	-	-	-	+	-	-	Dihydrolipoyllysine-residue succinyltransferase component of 2-oxoglutarate dehydrogenase complex
GCA_000308655.1_03140	-	-	-	-	-	+	-	-	Hypothetical protein
GCA_000308655.1_03149	-	-	-	-	-	+	-	-	UPF0312 protein Ent638_1570
GCA_000308655.1_03150	-	-	-	-	-	+	+	-	Hypothetical protein
GCA_000308655.1_03181	-	-	-	-	-	+	-	-	Hypothetical protein
GCA_000308655.1_03189	-	-	-	-	-	+	-	-	Glycine-rich protein DOT1
GCA_000308655.1_03192	-	-	-	-	-	+	-	-	Hypothetical protein
GCA_000308655.1_03193	-	-	-	-	-	+	-	-	diacylglycerol O-acyltransferase
GCA_000308655.1_03194	-	-	-	-	-	+	-	-	Hypothetical protein
GCA_000308655.1_03195	-	-	-	-	-	+	-	-	Acetate--CoA ligase [ADP-forming] II subunit alpha
GCA_000308655.1_03196	-	-	-	-	-	+	-	-	Hypothetical protein
GCA_000308655.1_03197	-	-	-	-	-	+	-	-	Hypothetical protein
GCA_000308655.1_03198	-	-	-	-	-	+	-	-	Hypothetical protein
GCA_000308655.1_03199	-	-	-	-	-	+	-	-	Hypothetical protein
GCA_000308655.1_03200	-	-	-	-	-	+	-	-	Diacetyl reductase [(S)-acetoin forming]
GCA_000308655.1_03201	-	-	-	-	-	+	-	-	purine catabolism regulatory protein
GCA_000308655.1_03202	-	-	-	-	-	+	-	+	2,4'-dihydroxyacetophenone dioxygenase
GCA_000308655.1_03203	-	-	-	-	-	+	-	-	Hypothetical protein
GCA_000308655.1_03204	-	+	-	-	-	+	-	-	2-hydroxymuconate semialdehyde hydrolase
GCA_000308655.1_03205	-	-	-	-	-	+	-	-	Acetate/butyrate--CoA ligase AAE7, peroxisomal
GCA_000308655.1_03206	-	-	-	-	-	+	-	-	Sulfatase-modifying factor 1
GCA_000308655.1_03209	-	-	-	-	-	+	-	-	Hypothetical protein
GCA_000308655.1_03210	-	-	-	-	-	+	-	-	transposase
GCA_000308655.1_03211	-	-	-	-	-	+	-	-	Insertion element IS110 uncharacterized 43.6 kDa protein
GCA_000308655.1_03214	-	-	-	-	-	+	-	-	Hypothetical protein
GCA_000308655.1_03217	-	-	-	-	-	+	+	-	Hypothetical protein
GCA_000308655.1_03218	-	-	-	-	-	+	-	-	Regulatory protein AfsR
GCA_000308655.1_03222	-	+	-	-	-	+	-	-	Putative cytochrome P450 136
GCA_000308655.1_03225	-	-	-	-	-	+	-	-	Acyl carrier protein MbtL
GCA_000308655.1_03227	-	-	-	-	-	+	-	-	Putative ligase Rv1013
GCA_000308655.1_03229	-	-	-	-	-	+	-	-	Hypothetical protein
GCA_000308655.1_03233	-	-	-	-	-	+	-	-	(2E,6E)-farnesyl diphosphate synthase
GCA_000308655.1_03234	-	-	-	-	-	+	-	-	uncharacterized protein
GCA_000308655.1_03236	-	-	-	-	-	+	-	-	Hypothetical protein
GCA_000308655.1_03237	-	-	-	-	-	+	-	-	Hypothetical protein
GCA_000308655.1_03243	-	-	-	-	-	+	-	-	RNA polymerase sigma factor SigA
GCA_000308655.1_03244	-	-	-	-	-	+	-	-	Hypothetical protein
GCA_000308655.1_03246	-	-	-	-	-	+	-	-	Momilactone A synthase
GCA_000308655.1_03247	-	-	-	-	-	+	-	-	Flavin-containing monooxygenase FMO GS-OX5
GCA_000308655.1_03248	-	-	-	-	-	+	-	-	Hydroxysteroid 11-beta-dehydrogenase 1-like protein
GCA_000308655.1_03249	-	+	-	-	-	+	-	-	oligogalacturonide transporter
GCA_000308655.1_03250	-	-	-	-	-	+	-	-	uncharacterized protein
GCA_000308655.1_03251	-	-	-	-	-	+	+	-	Hypothetical protein
GCA_000308655.1_03252	-	-	-	-	-	+	+	-	Hypothetical protein
GCA_000308655.1_03254	+	-	-	-	-	+	-	-	Uncharacterized adenine-specific methylase MJ1220
GCA_000308655.1_03255	-	-	-	-	-	+	-	-	Hypothetical protein
GCA_000308655.1_03256	-	-	-	-	-	+	-	-	Hypothetical protein
GCA_000308655.1_03257	+	-	-	-	-	+	-	-	Hypothetical protein
GCA_000308655.1_03259	-	-	-	-	-	+	-	-	Hypothetical protein
GCA_000308655.1_03260	-	-	-	-	-	+	-	-	Methanol dehydrogenase activator
GCA_000308655.1_03262	-	-	-	-	-	+	-	-	Hypothetical protein
GCA_000308655.1_03265	-	-	-	-	-	+	-	-	Hypothetical protein
GCA_000308655.1_03275	+	-	-	-	-	+	-	-	HTH-type transcriptional regulator NmtR
GCA_000308655.1_03288	-	-	-	-	-	+	-	-	(2E,6E)-farnesyl diphosphate synthase
GCA_000308655.1_03300	-	-	-	-	-	+	-	+	Hypothetical protein
GCA_000308655.1_03301	-	-	-	-	-	+	-	+	Hypothetical protein
GCA_000308655.1_03334	-	-	-	-	-	+	-	-	Hypothetical protein
GCA_000308655.1_03340	-	-	-	-	-	+	-	-	Hypothetical protein
GCA_000308655.1_03348	-	-	-	-	-	+	-	-	Uricase
GCA_000308655.1_03351	-	-	-	-	-	+	-	-	Hypothetical protein
GCA_000308655.1_03356	-	-	-	-	-	+	-	+	Hypothetical protein
GCA_000308655.1_03358	-	-	-	-	-	+	-	+	Hypothetical protein
GCA_000308655.1_03359	-	+	-	-	-	+	-	-	D-alanyl-D-alanine carboxypeptidase
GCA_000308655.1_03362	-	-	-	-	-	+	-	+	Arsenical pump-driving ATPase
GCA_000308655.1_03363	-	-	+	-	-	+	-	+	ArsR family transcriptional regulator
GCA_000308655.1_03364	-	-	-	-	-	+	-	+	Cadmium-induced protein CadI
GCA_000308655.1_03367	-	-	-	-	-	+	-	-	arsenate reductase
GCA_000308655.1_03382	-	-	-	-	-	+	-	-	Hypothetical protein
GCA_000308655.1_03386	-	-	-	-	-	+	-	-	Hypothetical protein
GCA_000308655.1_03407	+	-	-	-	-	+	-	-	Quinone oxidoreductase
GCA_000308655.1_03413	-	-	-	-	-	+	-	-	Universal stress protein MT1672
GCA_000308655.1_03416	-	-	-	-	-	+	-	-	Hypothetical protein
GCA_000308655.1_03417	-	-	-	-	-	+	-	-	Putative membrane protein SCO6666
GCA_000308655.1_03418	-	-	-	-	-	+	-	-	NADH dehydrogenase
GCA_000308655.1_03419	-	-	-	-	-	+	-	-	Baeyer-Villiger monooxygenase
GCA_000308655.1_03420	-	-	-	-	-	+	-	-	cyclohexanone monooxygenase
GCA_000308655.1_03424	-	-	-	-	-	+	-	-	Hypothetical protein
GCA_000308655.1_03425	-	-	-	-	-	+	-	-	Hypothetical protein
GCA_000308655.1_03426	-	-	-	-	-	+	-	-	Hypothetical protein
GCA_000308655.1_03427	-	-	-	-	-	+	-	-	Hypothetical protein
GCA_000308655.1_03428	-	-	-	-	-	+	-	-	Hypothetical protein
GCA_000308655.1_03429	-	-	-	-	-	+	-	-	Serine-threonine kinase receptor-associated protein
GCA_000308655.1_03432	-	-	-	-	-	+	-	-	Hypothetical protein
GCA_000308655.1_03459	-	-	-	-	-	+	-	-	peptide/nickel transport system ATP-binding protein
GCA_000308655.1_03460	-	-	-	-	-	+	-	-	Hypothetical protein
GCA_000308655.1_03464	-	-	-	-	-	+	-	-	nitrate reductase delta subunit
GCA_000308655.1_03468	-	-	-	-	-	+	-	-	Hypothetical protein
GCA_000308655.1_03545	-	+	-	-	-	+	-	-	Hypothetical protein
GCA_000308655.1_03546	-	+	-	-	-	+	-	-	Hypothetical protein
GCA_000308655.1_03547	-	+	-	-	-	+	-	-	putative restriction endonuclease
GCA_000308655.1_03598	-	+	+	-	-	+	+	-	Hypothetical protein
GCA_000308655.1_03599	-	-	-	-	-	+	-	-	Hypothetical protein
GCA_000308655.1_03602	+	+	-	-	-	+	+	+	Hypothetical protein
GCA_000308655.1_03612	-	-	-	-	-	+	-	-	Hypothetical protein
GCA_000308655.1_03613	-	-	-	-	-	+	-	-	Very-long-chain 3-oxoacyl-CoA reductase
GCA_000308655.1_03618	-	-	-	-	-	+	-	-	Hypothetical protein
GCA_000308655.1_03628	-	-	+	-	-	+	-	-	Octopine permease ATP-binding protein P
GCA_000308655.1_03644	-	-	-	-	-	+	-	-	Hypothetical protein
GCA_000308655.1_03721	-	-	-	-	-	+	-	-	Hypothetical protein
GCA_000308655.1_03809	-	-	-	-	-	+	-	-	Apoptosis-inducing factor 3
GCA_000308655.1_03810	-	-	-	-	-	+	-	-	Ferredoxin-2
GCA_000308655.1_03833	-	-	-	-	-	+	-	-	Hypothetical protein
GCA_000308655.1_03856	-	-	-	-	-	+	-	-	TetR/AcrR family transcriptional regulator, acrAB operon repressor
GCA_000308655.1_03857	-	-	-	-	-	+	-	-	Ribitol 2-dehydrogenase
GCA_000308655.1_03858	-	-	-	-	-	+	-	-	Hypothetical protein
GCA_000308655.1_03860	-	-	-	-	-	+	-	+	triacylglycerol lipase
GCA_000308655.1_03861	-	-	-	-	-	+	-	-	Hypothetical protein
GCA_000308655.1_03862	-	+	-	-	-	+	-	-	Lipase 7
GCA_000308655.1_03865	-	+	+	-	-	+	-	-	Uncharacterized protein MT0992
GCA_000308655.1_03866	-	+	+	-	-	+	-	-	Hypothetical protein
GCA_000308655.1_03867	-	+	-	-	-	+	-	-	Hypothetical protein
GCA_000308655.1_03868	-	-	-	-	-	+	-	-	Insertion element ISR1 uncharacterized 10 kDa protein A3
GCA_000308655.1_03870	-	-	-	-	-	+	-	-	Hypothetical protein
GCA_000308655.1_03873	-	-	-	-	-	+	-	-	Hypothetical protein
GCA_000308655.1_03874	-	-	-	-	-	+	-	-	acid phosphatase
GCA_000308655.1_03875	-	-	-	-	-	+	-	-	Uncharacterized protein MT2327
GCA_000308655.1_03876	-	-	-	-	-	+	-	-	Hypothetical protein
GCA_000308655.1_03877	-	-	-	-	-	+	-	-	Hypothetical protein
GCA_000308655.1_03878	-	+	+	-	-	+	-	-	Hypothetical protein
GCA_000308655.1_03888	+	-	-	-	-	+	-	-	Divalent metal cation transporter MntH
GCA_000308655.1_03892	-	-	-	-	-	+	-	-	3-alpha-(or 20-beta)-hydroxysteroid dehydrogenase
GCA_000308655.1_03931	-	-	-	-	-	+	-	-	Hypothetical protein
GCA_000308655.1_03932	-	-	-	-	-	+	-	-	Hypothetical protein
GCA_000308655.1_03933	-	-	-	-	-	+	-	-	uncharacterized protein
GCA_000308655.1_03934	-	-	-	-	-	+	-	-	Hypothetical protein
GCA_000308655.1_03947	-	-	-	-	-	+	-	+	uncharacterized protein
GCA_000308655.1_03954	-	-	-	-	-	+	-	-	Hypothetical protein
GCA_000308655.1_03962	-	-	-	-	-	+	-	+	Uncharacterized protein MT2089
GCA_000308655.1_03963	-	-	+	-	-	+	-	+	uncharacterized protein
GCA_000308655.1_03964	-	-	-	-	-	+	-	+	Sulfhydrogenase 1 subunit delta
GCA_000308655.1_03967	-	-	-	-	-	+	-	-	Hypothetical protein
GCA_000308655.1_03981	-	-	-	-	-	+	-	-	HTH-type transcriptional activator AllS
GCA_000308655.1_03982	-	-	-	-	-	+	-	-	Acryloyl-coenzyme A reductase
GCA_000308655.1_03983	-	-	-	-	-	+	-	-	Hypothetical protein
GCA_000308655.1_03984	-	-	-	-	-	+	-	-	Hypothetical protein
GCA_000308655.1_03985	-	-	-	-	-	+	-	-	Phthiocerol/phenolphthiocerol synthesis polyketide synthase type I PpsA
GCA_000308655.1_03986	-	-	-	-	-	+	-	-	Histidine N-alpha-methyltransferase
GCA_000308655.1_03990	+	-	-	-	-	+	-	-	Hypothetical protein
GCA_000308655.1_03995	-	-	-	-	-	+	-	-	Hypothetical protein
GCA_000308655.1_03996	-	-	-	-	-	+	-	-	Neuroligin-1
GCA_000308655.1_03997	-	-	-	-	-	+	-	+	Hypothetical protein
GCA_000308655.1_04000	-	-	-	-	-	+	-	-	Hypothetical protein
GCA_000308655.1_04003	-	-	-	-	-	+	-	-	heptaprenyl diphosphate synthase
GCA_000308655.1_04004	-	-	-	-	-	+	-	-	Dimodular nonribosomal peptide synthase
GCA_000308655.1_04005	-	-	-	-	-	+	-	-	Fatty acyl-CoA reductase
GCA_000308655.1_04006	-	-	-	-	-	+	-	-	Cholesterol oxidase
GCA_000308655.1_04007	-	-	-	-	-	+	-	-	Cytochrome P450 130
GCA_000308655.1_04009	-	-	-	-	-	+	-	-	Resuscitation-promoting factor RpfC
GCA_000308655.1_04010	-	-	-	-	-	+	-	-	Hypothetical protein
GCA_000308655.1_04014	-	-	-	-	-	+	-	-	Hypothetical protein
GCA_000308655.1_04015	-	-	-	-	-	+	-	-	Peroxidase 2
GCA_000308655.1_04016	-	-	-	-	-	+	-	-	Hypothetical protein
GCA_000308655.1_04047	-	-	-	-	-	+	-	-	Hypothetical protein
GCA_000308655.1_04061	-	-	-	-	-	+	-	+	Hypothetical protein
GCA_000308655.1_04062	-	-	-	-	-	+	-	-	Hypothetical protein
GCA_000308655.1_04070	+	+	-	-	-	+	-	+	Hypothetical protein
GCA_000308655.1_04072	+	+	+	-	-	+	-	+	8-amino-7-oxononanoate synthase
GCA_000308655.1_04076	-	-	-	-	-	+	-	-	Hypothetical protein
GCA_000308655.1_04096	-	-	-	-	-	+	-	-	beta-glucosidase
GCA_000308655.1_04111	-	-	-	-	-	+	-	-	Hypothetical protein
GCA_000308655.1_04132	-	-	-	-	-	+	-	-	Hypothetical protein
GCA_000308655.1_04133	-	-	-	-	-	+	-	+	Uncharacterized HTH-type transcriptional regulator MT1294
GCA_000308655.1_04146	-	-	-	-	-	+	-	-	Hypothetical protein
GCA_000308655.1_04147	-	+	+	-	-	+	-	-	Uncharacterized HTH-type transcriptional regulator YdfF
GCA_000308655.1_04200	-	-	-	-	-	+	-	-	Hypothetical protein
GCA_000308655.1_04211	-	-	-	-	-	+	-	+	Tryptophan synthase beta chain 2
GCA_000308655.1_04220	-	-	-	-	-	+	-	-	Signal recognition particle receptor FtsY
GCA_000308655.1_04238	-	-	+	-	-	+	-	+	Hypothetical protein
GCA_000308655.1_04240	-	-	-	-	-	+	-	-	Hypothetical protein
GCA_000308655.1_04260	-	-	+	-	-	+	-	-	Hypothetical protein
GCA_000308655.1_04261	-	-	-	-	-	+	-	-	Hypothetical protein
GCA_000308655.1_04271	-	-	-	-	-	+	-	-	acid phosphatase
GCA_000308655.1_04280	-	-	-	-	-	+	-	-	Hypothetical protein
GCA_000308655.1_04316	+	-	-	-	-	+	-	-	Hypothetical protein
GCA_000308655.1_04317	-	-	-	-	-	+	-	-	Hypothetical protein
GCA_000308655.1_04332	-	-	-	-	-	+	-	+	haloacetate dehalogenase
GCA_000308655.1_04333	-	-	-	-	-	+	-	-	Hypothetical protein
GCA_000308655.1_04334	-	-	-	-	-	+	-	-	Methylthioacryloyl-CoA hydratase
GCA_000308655.1_04340	-	-	-	-	-	+	-	-	Hypothetical protein
GCA_000308655.1_04347	-	-	-	-	-	+	-	-	N-ethylmaleimide reductase
GCA_000308655.1_04390	-	-	-	-	-	+	-	-	Hypothetical protein
GCA_000308655.1_04391	-	-	-	-	-	+	-	-	Hypothetical protein
GCA_000308655.1_04396	-	-	-	-	-	+	-	-	Hypothetical protein
GCA_000308655.1_04397	-	-	+	-	-	+	+	-	Hypothetical protein
GCA_000308655.1_04401	-	-	-	-	-	+	-	-	Arginine--tRNA ligase
GCA_000308655.1_04405	-	-	-	-	-	+	-	+	ABC-2 type transport system permease protein
GCA_000308655.1_04407	-	-	-	-	-	+	-	+	Nodulin-21
GCA_000308655.1_04408	-	-	-	-	-	+	-	-	Hypothetical protein
GCA_000308655.1_04411	-	-	-	-	-	+	-	-	Glycolate oxidase subunit GlcD
GCA_000308655.1_04412	+	+	-	-	-	+	-	-	Hypothetical protein
GCA_000308655.1_04413	-	-	-	-	-	+	-	-	60 kDa chaperonin 1
GCA_000308655.1_04414	-	-	-	-	-	+	-	-	L-threonine 3-dehydrogenase
GCA_000308655.1_04415	-	-	-	-	-	+	-	-	ATP-binding protein involved in chromosome partitioning
GCA_000308655.1_04416	-	-	-	-	-	+	-	-	uncharacterized protein
GCA_000308655.1_04417	-	-	-	-	-	+	-	-	propane monooxygenase coupling protein
GCA_000308655.1_04418	-	-	-	-	-	+	-	-	propane monooxygenase small subunit
GCA_000308655.1_04419	-	-	-	-	-	+	-	-	Phenol hydroxylase P5 protein
GCA_000308655.1_04420	-	-	-	-	-	+	-	-	Methane monooxygenase component A alpha chain
GCA_000308655.1_04421	-	-	-	-	-	+	-	-	Hypothetical protein
GCA_000308655.1_04425	-	-	-	-	-	+	-	-	molybdopterin molybdotransferase
GCA_000308655.1_04427	-	-	-	-	-	+	-	-	3-oxoacyl-[acyl-carrier protein] reductase
GCA_000308655.1_04428	+	+	-	-	-	+	-	-	TetR/AcrR family transcriptional regulator, fatty acid metabolism regulator protein
GCA_000308655.1_04429	+	+	-	-	-	+	-	-	Non-specific lipid-transfer protein
GCA_000308655.1_04431	-	-	-	-	-	+	-	-	Hypothetical protein
GCA_000308655.1_04434	+	-	-	-	-	+	-	-	Hypothetical protein
GCA_000308655.1_04437	-	-	-	-	-	+	+	-	Carboxylesterase B
GCA_000308655.1_04454	-	-	-	-	-	+	-	-	TetR/AcrR family transcriptional regulator
GCA_000308655.1_04455	-	-	-	-	-	+	-	-	Dimethylaniline monooxygenase [N-oxide-forming] 5
GCA_000308655.1_04456	-	-	-	-	-	+	+	-	Uncharacterized 31.7 kDa protein in traX-finO intergenic region
GCA_000308655.1_04457	-	-	-	-	-	+	-	-	Trans-acting enoyl reductase
GCA_000308655.1_04458	-	-	+	-	-	+	-	-	Hypothetical protein
GCA_000308655.1_04488	-	-	-	-	-	+	-	-	Hypothetical protein
GCA_000308655.1_04489	-	-	+	-	-	+	-	+	Extracellular metalloprotease
GCA_000308655.1_04490	-	-	-	-	-	+	-	-	glutamyl endopeptidase
GCA_000308655.1_04503	-	-	-	-	-	+	-	-	Erythronolide synthase, modules 3 and 4
GCA_000308655.1_04515	-	-	-	-	-	+	-	-	Hypothetical protein
GCA_000308655.1_04519	-	-	-	-	-	+	-	+	Hypothetical protein
GCA_000308655.1_04520	-	-	-	-	-	+	-	-	Hypothetical protein
GCA_000308655.1_04522	-	-	-	-	-	+	-	-	arylsulfatase
GCA_000308655.1_04523	-	-	-	-	-	+	-	-	Putative S-adenosyl-L-methionine-dependent methyltransferase Mb0289
GCA_000308655.1_04525	-	-	-	-	-	+	-	-	Hypothetical protein
GCA_000308655.1_04526	-	-	-	-	-	+	-	-	Hypothetical protein
GCA_000308655.1_04529	-	-	-	-	-	+	-	-	Hypothetical protein
GCA_000308655.1_04530	-	-	-	-	-	+	-	-	Hypothetical protein
GCA_000308655.1_04533	-	-	-	-	-	+	-	-	Hypothetical protein
GCA_000308655.1_04535	-	-	-	-	-	+	-	-	Hypothetical protein
GCA_000308655.1_04538	-	-	-	-	-	+	-	-	Hypothetical protein
GCA_000308655.1_04542	-	-	-	-	-	+	-	-	Hypothetical protein
GCA_000308655.1_04543	-	-	-	-	-	+	-	-	Hypothetical protein
GCA_000308655.1_04546	-	-	-	-	-	+	-	-	Hypothetical protein
GCA_000308655.1_04548	-	-	-	-	-	+	-	-	Hypothetical protein
GCA_000308655.1_04551	-	-	-	-	-	+	-	-	Hypothetical protein
GCA_000308655.1_04552	-	-	-	-	-	+	-	+	Hypothetical protein
GCA_000308655.1_04553	-	-	-	-	-	+	-	-	Hypothetical protein
GCA_000308655.1_04556	-	+	-	-	-	+	-	-	Hypothetical protein
GCA_000308655.1_04557	-	-	-	-	-	+	-	-	Hypothetical protein
GCA_000308655.1_04558	-	-	-	-	-	+	-	-	Uncharacterized protein ML2427
GCA_000308655.1_04559	-	+	-	-	-	+	-	-	Hypothetical protein
GCA_000308655.1_04560	-	-	-	-	-	+	-	-	Phosphate-specific transport system accessory protein PhoU homolog 1
GCA_000308655.1_04561	-	-	-	-	-	+	-	-	Hypothetical protein
GCA_000308655.1_04562	-	-	-	-	-	+	-	-	Hypothetical protein
GCA_000308655.1_04565	-	-	-	-	-	+	-	-	Hypothetical protein
GCA_000308655.1_04566	-	-	-	-	-	+	-	-	Hypothetical protein
GCA_000308655.1_04583	-	-	-	-	-	+	-	-	Hypothetical protein
GCA_000308655.1_04587	-	-	-	-	-	+	-	-	Hypothetical protein
GCA_000308655.1_04627	-	-	-	-	-	+	-	-	Hypothetical protein
GCA_000308655.1_04652	-	-	-	-	-	+	-	-	Hypothetical protein
GCA_000308655.1_04653	-	-	-	-	-	+	-	-	Uncharacterized protein C2A9.02
GCA_000308655.1_04657	-	-	-	-	-	+	-	-	Hypothetical protein
GCA_000308655.1_04658	-	-	-	-	-	+	-	-	Hypothetical protein
GCA_000308655.1_04659	-	-	-	-	-	+	-	-	Hypothetical protein
GCA_000308655.1_04673	-	-	-	-	-	+	-	-	Hypothetical protein
GCA_000308655.1_04677	-	+	-	-	-	+	-	-	3-phenylpropionate/trans-cinnamate dioxygenase ferredoxin reductase subunit
GCA_000308655.1_04693	-	-	-	-	-	+	-	-	Hypothetical protein
GCA_000308655.1_04695	-	-	-	-	-	+	-	-	Hypothetical protein
GCA_000308655.1_04698	-	+	-	-	-	+	-	-	Hypothetical protein
GCA_000308655.1_04699	-	-	-	-	-	+	-	-	esterase FrsA
GCA_000308655.1_04719	-	-	-	-	-	+	-	+	Serine/threonine-protein kinase PknG
GCA_000308655.1_04720	-	-	-	-	-	+	-	+	Hypothetical protein
GCA_000308655.1_04721	-	-	-	-	-	+	-	+	Ca-activated chloride channel homolog
GCA_000308655.1_04722	-	-	-	-	-	+	-	+	Hypothetical protein
GCA_000308655.1_04723	-	-	-	-	-	+	-	-	Hypothetical protein
GCA_000308655.1_04724	-	-	-	-	-	+	-	+	Hypothetical protein
GCA_000308655.1_04745	-	-	-	-	-	+	-	-	Putative agmatine deiminase 1
GCA_000308655.1_04748	-	-	-	-	-	+	-	-	Hypothetical protein
GCA_000308655.1_04761	-	+	+	-	-	+	+	-	TetR/AcrR family transcriptional regulator, fatty acid metabolism regulator protein
GCA_000308655.1_04762	-	-	-	-	-	+	-	-	Hypothetical protein
GCA_000308655.1_04765	-	-	-	-	-	+	-	-	Hypothetical protein
GCA_000308655.1_04782	+	-	-	-	-	+	-	-	Hypothetical protein
GCA_000308655.1_04783	-	-	-	-	-	+	-	-	Hypothetical protein
GCA_000308655.1_04784	-	-	-	-	-	+	-	-	Hypothetical protein
GCA_000308655.1_04785	-	-	-	-	-	+	-	-	Hypothetical protein
GCA_000308655.1_04792	-	-	-	-	-	+	-	-	Hypothetical protein
GCA_000308655.1_04794	-	-	+	-	-	+	-	-	ArsR family transcriptional regulator
GCA_000308655.1_04798	-	-	-	-	-	+	-	-	branched-chain amino acid transport system substrate-binding protein
GCA_000308655.1_04802	-	-	-	-	-	+	-	-	Universal stress protein MT2085
GCA_000308655.1_04803	-	-	-	-	-	+	-	-	Hypothetical protein
GCA_000308655.1_04813	-	+	-	-	-	+	-	-	Trans-2-enoyl-CoA reductase, mitochondrial
GCA_000308655.1_04814	+	-	-	-	-	+	-	-	Dehydrogenase/reductase SDR family member 4
GCA_000308655.1_04815	-	-	-	-	-	+	-	-	HTH-type transcriptional repressor NicS
GCA_000308655.1_04818	-	+	-	-	-	+	+	-	aldehyde dehydrogenase (NAD(P)+)
GCA_000308655.1_04819	-	-	-	-	-	+	+	-	Oxygen-dependent choline dehydrogenase
GCA_000308655.1_04822	-	-	-	-	-	+	-	-	Hypothetical protein
GCA_000308655.1_04824	-	-	-	-	-	+	-	-	Hypothetical protein
GCA_000308655.1_04825	-	-	-	-	-	+	-	-	Hypothetical protein
GCA_000308655.1_04826	-	-	-	-	-	+	-	-	Hypothetical protein
GCA_000308655.1_04829	-	+	-	-	-	+	-	-	Hypothetical protein
GCA_000308655.1_04830	-	-	-	-	-	+	-	-	HTH-type transcriptional regulator EthR
GCA_000308655.1_04839	-	-	+	-	-	+	-	-	Hypothetical protein
GCA_000308655.1_04840	-	-	-	-	-	+	-	+	Hypothetical protein
GCA_000308655.1_04841	-	-	-	-	-	+	-	+	Hypothetical protein
GCA_000308655.1_04842	-	-	-	-	-	+	-	+	Hypothetical protein
GCA_000308655.1_04843	-	-	-	-	-	+	-	-	Hypothetical protein
GCA_000308655.1_04844	-	-	-	-	-	+	-	+	Hypothetical protein
GCA_000308655.1_04845	-	-	-	-	-	+	-	+	Hypothetical protein
GCA_000308655.1_04846	-	-	-	-	-	+	-	-	Hypothetical protein
GCA_000308655.1_04847	-	-	-	-	-	+	-	-	Putative sulfate transporter YbaR
GCA_000308655.1_04854	-	-	-	-	-	+	-	-	Hypothetical protein
GCA_000308655.1_04855	-	-	-	-	-	+	-	-	Hypothetical protein
GCA_000308655.1_04856	-	-	-	-	-	+	-	-	Uncharacterized HTH-type transcriptional regulator MT0088
GCA_000308655.1_04857	-	-	+	-	-	+	-	-	Hypothetical protein
GCA_000308655.1_04863	-	-	+	-	-	+	-	+	Hypothetical protein
GCA_000308655.1_04864	-	-	-	-	-	+	-	-	RsbT co-antagonist protein RsbRA
GCA_000308655.1_04865	-	-	-	-	-	+	-	-	Hypothetical protein
GCA_000308655.1_04866	-	-	-	-	-	+	-	-	Phosphoenolpyruvate carboxykinase [GTP]
GCA_000308655.1_04867	-	-	-	-	-	+	-	-	malate dehydrogenase (oxaloacetate-decarboxylating)
GCA_000308655.1_04870	-	-	-	-	-	+	-	-	Hypothetical protein
GCA_000308655.1_04877	-	-	-	-	-	+	-	-	Hypothetical protein
GCA_000308655.1_04878	-	-	-	-	-	+	-	-	Bile acid-inducible operon protein CD
GCA_000308655.1_04879	-	-	-	-	-	+	-	-	3-oxosteroid 1-dehydrogenase
GCA_000308655.1_04880	-	-	-	-	-	+	-	-	Hypothetical protein
GCA_000308655.1_04882	-	-	-	-	-	+	-	-	Putative 12-oxophytodienoate reductase 9
GCA_000308655.1_04883	-	-	-	-	-	+	-	-	Phenylacetone monooxygenase
GCA_000308655.1_04884	-	-	-	-	-	+	-	-	HTH-type transcriptional regulator KipR
GCA_000308655.1_04885	-	-	-	-	-	+	-	-	Energy-coupling factor transporter ATP-binding protein EcfA
GCA_000308655.1_04886	-	+	-	-	-	+	-	-	High-affinity branched-chain amino acid transport system permease protein BraE
GCA_000308655.1_04887	-	-	-	-	-	+	-	-	branched-chain amino acid transport system substrate-binding protein
GCA_000308655.1_04888	-	-	-	-	-	+	-	-	Uncharacterized HTH-type transcriptional regulator YagI
GCA_000308655.1_04889	-	-	-	-	-	+	-	-	Hypothetical protein
GCA_000308655.1_04890	-	-	-	-	-	+	-	-	Hypothetical protein
GCA_000308655.1_04891	-	-	-	-	-	+	-	-	Hypothetical protein
GCA_000308655.1_04892	-	-	-	-	-	+	-	-	3-oxoacyl-[acyl-carrier-protein] reductase FabG
GCA_000308655.1_04893	-	-	-	-	-	+	-	-	thioesterase superfamily member 4
GCA_000308655.1_04894	-	-	-	-	-	+	-	-	2-hydroxy-6-oxo-6-(2'-aminophenyl)hexa-2,4-dienoic acid hydrolase
GCA_000308655.1_04895	-	-	-	-	-	+	-	-	Hypothetical protein
GCA_000308655.1_04896	-	-	-	-	-	+	-	-	NADH-dependent flavin reductase
GCA_000308655.1_04897	-	-	-	-	-	+	-	-	Diacetyl reductase [(S)-acetoin forming]
GCA_000308655.1_04898	-	-	-	-	-	+	-	-	3-oxoacyl-[acyl-carrier-protein] reductase FabG
GCA_000308655.1_04899	-	-	-	-	-	+	-	-	Arylacetamide deacetylase-like 3
GCA_000308655.1_04900	-	-	-	-	-	+	-	-	Baeyer-Villiger monooxygenase
GCA_000308655.1_04901	-	-	-	-	-	+	-	-	Iron-dependent extradiol dioxygenase
GCA_000308655.1_04903	-	-	-	-	-	+	-	-	3-ketosteroid-9-alpha-monooxygenase oxygenase subunit
GCA_000308655.1_04904	-	-	-	-	-	+	-	-	3-ketosteroid-9-alpha-hydroxylase reductase subunit
GCA_000308655.1_04905	-	-	-	-	-	+	-	-	3-oxosteroid 1-dehydrogenase
GCA_000308655.1_04906	-	-	-	-	-	+	-	-	Hypothetical protein
GCA_000308655.1_04907	-	-	-	-	-	+	+	-	Uncharacterized oxidoreductase SSP0419
GCA_000308655.1_04908	-	-	-	-	-	+	-	-	4-chlorobenzoyl coenzyme A dehalogenase
GCA_000308655.1_04910	-	-	-	-	-	+	-	-	Crotonobetainyl-CoA dehydrogenase
GCA_000308655.1_04911	-	-	-	-	-	+	-	-	Formyl-CoA:oxalate CoA-transferase
GCA_000308655.1_04913	-	-	-	-	-	+	-	-	Arylacetamide deacetylase-like 3
GCA_000308655.1_04914	-	-	-	-	-	+	-	-	Anthranilate 1,2-dioxygenase system ferredoxin--NAD(+) reductase component
GCA_000308655.1_04915	-	-	-	-	-	+	-	-	Ferredoxin CarAc
GCA_000308655.1_04916	-	-	-	-	-	+	-	-	Biflaviolin synthase CYP158A2
GCA_000308655.1_04917	-	-	-	-	-	+	-	-	(3R)-3-hydroxyacyl-CoA dehydrogenase
GCA_000308655.1_04919	-	-	-	-	-	+	-	-	3-oxo-5-alpha-steroid 4-dehydrogenase
GCA_000308655.1_04920	-	-	-	-	-	+	-	-	Steroid Delta-isomerase
GCA_000308655.1_04921	-	-	-	-	-	+	-	-	Hypothetical protein
GCA_000308655.1_04922	-	-	-	-	-	+	-	-	Very-long-chain 3-oxoacyl-CoA reductase 1
GCA_000308655.1_04924	-	-	-	-	-	+	-	-	Hypothetical protein
GCA_000308655.1_04929	-	-	-	-	-	+	-	-	Hypothetical protein
GCA_000308655.1_04930	-	-	-	-	-	+	-	-	Uncharacterized oxidoreductase MT2968
GCA_000308655.1_04931	-	-	-	-	-	+	-	-	formate dehydrogenase major subunit
GCA_000308655.1_04932	-	-	-	-	-	+	-	-	Hypothetical protein
GCA_000308655.1_04934	-	-	-	-	-	+	-	-	Uncharacterized membrane protein Rv3486
GCA_000308655.1_04935	-	+	-	-	-	+	-	-	PadR family transcriptional regulator, regulatory protein PadR
GCA_000308655.1_04936	-	-	-	-	-	+	-	-	Hypothetical protein
GCA_000308655.1_04937	-	-	+	-	-	+	-	-	nitrite reductase (NO-forming)
GCA_000308655.1_04938	-	-	-	-	-	+	-	-	transposase
GCA_000308655.1_04940	-	-	-	-	-	+	-	-	Uncharacterized protein MT3158
GCA_000308655.1_04941	-	-	-	-	-	+	-	-	Aconitate hydratase A
GCA_000308655.1_04942	-	-	-	-	-	+	-	-	Hypothetical protein
GCA_000308655.1_04943	-	-	-	-	-	+	-	-	Hypothetical protein
GCA_000308655.1_04944	-	+	-	-	-	+	-	-	tryptophan 2-monooxygenase
GCA_000308655.1_04948	-	+	-	-	-	+	+	-	Sulfatase-modifying factor 1
GCA_000308655.1_04949	-	-	-	-	-	+	-	-	Hypothetical protein
GCA_000308655.1_04950	-	-	-	-	-	+	-	-	Hypothetical protein
GCA_000308655.1_04951	-	-	-	-	-	+	-	-	uncharacterized protein
GCA_000308655.1_04959	-	-	-	-	-	+	-	-	Asparagine synthetase [glutamine-hydrolyzing] 1
GCA_000308655.1_04960	-	-	+	-	-	+	-	-	Hypothetical protein
GCA_000308655.1_04961	-	-	-	-	-	+	-	-	Hypothetical protein
GCA_000308655.1_04962	-	-	-	-	-	+	-	-	2-methylene-furan-3-one reductase
GCA_000308655.1_04965	-	+	-	-	-	+	-	-	Hypothetical protein
GCA_000308655.1_04968	-	+	-	-	-	+	-	-	carotenoid 1,2-hydratase
GCA_000308655.1_04972	-	-	-	-	-	+	-	-	Group 2 truncated hemoglobin GlbO
GCA_000308655.1_04977	-	-	-	-	-	+	-	-	Hypothetical protein
GCA_000308655.1_04981	-	-	-	-	-	+	-	-	D-alanyl-D-alanine carboxypeptidase
GCA_000308655.1_04982	-	-	-	-	-	+	-	-	Hypothetical protein
GCA_000308655.1_04986	-	-	-	-	-	+	-	-	Hypothetical protein
GCA_000308655.1_04987	-	-	-	-	-	+	-	-	MerR family transcriptional regulator, redox-sensitive transcriptional activator SoxR
GCA_000308655.1_04988	-	-	-	-	-	+	-	-	Thioredoxin
GCA_000308655.1_05014	-	-	-	-	-	+	-	-	Putative acyl-[acyl-carrier-protein] desaturase desA1
GCA_000308655.1_05030	-	-	-	-	-	+	-	-	Hypothetical protein
GCA_000308655.1_05058	-	-	-	-	-	+	-	-	Hypothetical protein
GCA_000308655.1_05060	-	+	-	-	-	+	-	-	Hypothetical protein
GCA_000308655.1_05061	-	-	-	-	-	+	-	-	Hypothetical protein
GCA_000308655.1_05080	-	-	-	-	-	+	-	+	Hypothetical protein
GCA_000308655.1_05081	-	-	-	-	-	+	-	-	Hypothetical protein
GCA_000308655.1_05082	-	-	-	-	-	+	-	-	Putative mycofactocin biosynthesis transcriptional regulator MftR
GCA_000308655.1_05110	-	-	-	-	-	+	-	-	Hypothetical protein
GCA_000308655.1_05138	-	-	-	-	-	+	-	-	Protease Do-like 1, chloroplastic
GCA_000308655.1_05139	+	-	-	-	-	+	-	-	Glycoprotein gp2
GCA_000308655.1_05144	-	-	-	-	-	+	-	-	Hypothetical protein
GCA_000308655.1_05149	-	-	-	-	-	+	-	-	Hypothetical protein
GCA_000308655.1_05163	-	-	-	-	-	+	-	-	Virulence protein STM3117
GCA_000308655.1_05165	-	-	-	-	-	+	-	-	3-oxoacyl-[acyl-carrier-protein] synthase 1
GCA_000308655.1_05166	-	-	-	-	-	+	-	-	Hypothetical protein
GCA_000308655.1_05169	-	-	-	-	-	+	-	-	Uncharacterized transporter MJ0576
GCA_000308655.1_05170	-	-	-	-	-	+	-	-	Hypothetical protein
GCA_000308655.1_05197	-	+	-	-	-	+	-	-	Hypothetical protein
GCA_000308655.1_05198	-	-	-	-	-	+	-	-	Uncharacterized MFS-type transporter YwoD
GCA_000308655.1_05200	-	+	-	-	-	+	-	-	uncharacterized protein
GCA_000308655.1_05201	-	+	-	-	-	+	-	-	Hypothetical protein
GCA_000308655.1_05205	-	-	+	-	-	+	-	-	serpin B
GCA_000308655.1_05261	-	-	-	-	-	+	-	+	Hypothetical protein
GCA_000308655.1_05269	-	-	-	-	-	+	-	-	Hypothetical protein
GCA_000308655.1_05293	-	-	-	-	-	+	-	-	Transposase for transposon Tn1546
GCA_000308655.1_05294	-	-	-	-	-	+	-	-	Estradiol 17-beta-dehydrogenase 11
GCA_000308655.1_05295	-	-	-	-	-	+	-	-	2-hydroxymuconate semialdehyde hydrolase
GCA_000308655.1_05296	-	-	-	-	-	+	-	-	Hypothetical protein
GCA_000308655.1_05297	-	-	-	-	-	+	-	-	Hypothetical protein
GCA_000308655.1_05303	-	-	-	-	-	+	-	+	Hypothetical protein
GCA_000308655.1_05306	-	-	-	-	-	+	-	-	Hypothetical protein
GCA_000308655.1_05308	-	-	-	-	-	+	-	-	putative MFS transporter, AGZA family, xanthine/uracil permease
GCA_000308655.1_05313	-	-	-	-	-	+	-	-	2-oxo-4-hydroxy-4-carboxy-5-ureidoimidazoline decarboxylase
GCA_000308655.1_05317	-	-	-	-	-	+	-	-	Hypothetical protein
GCA_000308655.1_05318	-	-	-	-	-	+	-	-	Hypothetical protein
GCA_000308655.1_05321	-	-	+	-	-	+	-	+	Hypothetical protein
GCA_000308655.1_05322	-	-	+	-	-	+	-	+	14 kDa antigen
GCA_000308655.1_05323	-	-	-	-	-	+	-	-	Chemotaxis response regulator protein-glutamate methylesterase of group 3 operon
GCA_000308655.1_05324	-	-	-	-	-	+	-	-	Hypothetical protein
GCA_000308655.1_05325	-	-	-	-	-	+	-	-	Probable diacyglycerol O-acyltransferase tgs1
GCA_000308655.1_05326	-	-	-	-	-	+	-	-	Hypothetical protein
GCA_000308655.1_05327	-	-	-	-	-	+	-	+	Hypothetical protein
GCA_000308655.1_05328	-	-	-	-	-	+	-	-	Probable polyglutamine synthesis accessory protein MT0602
GCA_000308655.1_05339	-	-	-	-	-	+	-	-	Hypothetical protein
GCA_000308655.1_05349	-	-	-	-	-	+	-	-	Hypothetical protein
GCA_000308655.1_05354	-	-	-	-	-	+	-	-	Hypothetical protein
GCA_000308655.1_05367	-	-	-	-	-	+	-	-	RNA polymerase sigma-70 factor, ECF subfamily
GCA_000308655.1_05386	-	-	-	-	-	+	-	-	Uncharacterized HTH-type transcriptional regulator MT3513
GCA_000308655.1_05396	-	-	-	-	-	+	-	-	Transcriptional regulatory protein EmbR
GCA_000308655.1_05397	-	-	-	-	-	+	-	-	Uncharacterized FAD-linked oxidoreductase ARB_02372
GCA_000308655.1_05400	-	-	-	-	-	+	-	-	Hypothetical protein
GCA_000308655.1_05413	-	-	-	-	-	+	-	-	Hypothetical protein
GCA_000308655.1_05414	-	-	-	-	-	+	-	-	Hypothetical protein
GCA_000308655.1_05417	-	-	-	-	-	+	-	-	Hypothetical protein
GCA_000308655.1_05418	-	-	-	-	-	+	-	-	Hypothetical protein
GCA_000308655.1_05419	-	-	-	-	-	+	-	-	O-acetyltransferase OatA
GCA_000308655.1_05426	-	-	-	-	-	+	-	-	Hypothetical protein
GCA_000308655.1_05464	-	-	-	-	-	+	-	-	Probable cysteine desulfurase
GCA_000308655.1_05466	-	-	-	-	-	+	-	-	Hypothetical protein
GCA_000308655.1_05468	-	-	-	-	-	+	-	-	3-oxoacyl-[acyl-carrier-protein] reductase FabG
GCA_000308655.1_05469	-	-	-	-	-	+	-	-	Hypothetical protein
GCA_000308655.1_05470	-	-	-	-	-	+	-	-	Hypothetical protein
GCA_000308655.1_05471	-	-	-	-	-	+	-	-	uncharacterized protein
GCA_000308655.1_05472	-	-	-	-	-	+	-	-	uncharacterized protein
GCA_000308655.1_05473	-	-	-	-	-	+	-	-	putative transposase
GCA_000308655.1_05474	-	-	-	-	-	+	-	-	Hypothetical protein
GCA_000308655.1_05486	-	-	-	-	-	+	-	+	Hypothetical protein
GCA_000308655.1_05498	-	-	-	-	-	+	-	+	Hypothetical protein
GCA_000308655.1_05501	-	-	-	-	-	+	-	-	Hypothetical protein
GCA_000308655.1_05502	-	-	-	-	-	+	-	-	putative transposase
GCA_000308655.1_05503	-	-	-	-	-	+	-	-	Hypothetical protein
GCA_000308655.1_05504	-	-	-	-	-	+	-	-	Putative DNA-invertase from lambdoid prophage Qin
GCA_000308655.1_05505	-	+	-	-	-	+	-	+	Transposase for transposon Tn1546
GCA_000308655.1_05506	-	-	-	-	-	+	-	-	uncharacterized protein
GCA_000308655.1_05507	-	-	-	-	-	+	-	-	TetR/AcrR family transcriptional regulator, transcriptional repressor of bet genes
GCA_000308655.1_05508	-	-	-	-	-	+	-	-	Putative S-adenosyl-L-methionine-dependent methyltransferase MAP_4191c
GCA_000308655.1_05509	-	-	-	-	-	+	-	-	Putative S-adenosyl-L-methionine-dependent methyltransferase MAP_4191c
GCA_000308655.1_05512	-	-	-	-	-	+	-	-	Hypothetical protein
GCA_000308655.1_05513	-	-	-	-	-	+	-	-	Hypothetical protein
GCA_000308655.1_05546	-	-	-	-	-	+	-	-	Hypothetical protein
GCA_000308655.1_05549	-	-	-	-	-	+	-	-	D-alanyl-D-alanine carboxypeptidase
GCA_000308655.1_05553	-	-	-	-	-	+	-	-	Hypothetical protein
GCA_000308655.1_05554	-	-	-	-	-	+	-	-	MarR family transcriptional regulator, transcriptional regulator for hemolysin
GCA_000308655.1_05561	-	-	-	-	-	+	-	-	Calcium-transporting ATPase 1
GCA_000308655.1_05592	-	-	-	-	-	+	-	-	4-carboxymuconolactone decarboxylase
GCA_000308655.1_05594	-	-	-	-	-	+	-	+	Uncharacterized sulfatase YidJ
GCA_000308655.1_05596	-	-	-	-	-	+	-	+	Hypothetical protein
GCA_000308655.1_05598	-	-	-	-	-	+	-	-	WD repeat-containing protein 5 homolog
GCA_000308655.1_05605	-	-	-	-	-	+	-	+	Hypothetical protein
GCA_000308655.1_05607	-	-	-	-	-	+	-	-	Long-chain-fatty-acid--CoA ligase
GCA_000308655.1_05611	-	-	-	-	-	+	-	-	RNA polymerase sigma-70 factor, ECF subfamily
GCA_000308655.1_05613	-	-	-	-	-	+	-	-	Hypothetical protein
GCA_000308655.1_05618	-	-	-	-	-	+	-	-	Hypothetical protein
GCA_000308655.1_05619	-	-	-	-	-	+	-	-	Arylsulfatase
GCA_000308655.1_05628	-	-	-	-	-	+	-	-	Hypoxic response protein 1
GCA_000308655.1_05629	-	-	-	-	-	+	-	-	Hypothetical protein
GCA_000308655.1_05630	-	-	-	-	-	+	-	-	Hypoxia sensor histidine kinase response regulator DosT
GCA_000308655.1_05631	-	-	-	-	-	+	-	-	Hypothetical protein
GCA_000308655.1_05632	-	-	-	-	-	+	-	-	Nitric oxide reductase subunit B
GCA_000308655.1_05633	-	-	-	-	-	+	-	-	Hypothetical protein
GCA_000308655.1_05634	-	-	-	-	-	+	-	-	Stomatin homolog PYRAB06580
GCA_000308655.1_05635	-	-	-	-	-	+	-	-	Hypothetical protein
GCA_000308655.1_05636	-	-	-	-	-	+	-	-	26S protease regulatory subunit 6B homolog
GCA_000308655.1_05643	-	-	-	-	-	+	-	-	Hypothetical protein
GCA_000308655.1_05649	-	-	-	-	-	+	-	-	Hypothetical protein
GCA_000308655.1_05650	-	-	-	-	-	+	-	-	3-oxo-5-alpha-steroid 4-dehydrogenase
GCA_000308655.1_05680	-	-	-	-	-	+	-	-	Transcriptional regulatory protein YdfI
GCA_000308655.1_05687	-	-	-	-	-	+	-	-	TetR/AcrR family transcriptional regulator
GCA_000308655.1_05692	-	-	-	-	-	+	-	-	Hypothetical protein
GCA_000308655.1_05693	+	-	-	-	-	+	-	-	Pyruvate-formate-lyase deactivase
GCA_000308655.1_05694	-	+	-	-	-	+	-	-	Hypothetical protein
GCA_000308655.1_05695	-	-	-	-	-	+	-	-	Hypothetical protein
GCA_000308655.1_05696	-	-	-	-	-	+	-	-	HTH-type transcriptional regulator UidR
GCA_000308655.1_05698	-	-	-	-	-	+	-	-	Hypothetical protein
GCA_000308655.1_05700	-	-	-	-	-	+	-	-	L-fuculose-phosphate aldolase
GCA_000308655.1_05701	-	-	-	-	-	+	-	-	Decarboxylase NovR
GCA_000308655.1_05703	-	-	-	-	-	+	-	-	Hypothetical protein
GCA_000308655.1_05710	-	+	-	-	-	+	-	+	Hypothetical protein
GCA_000308655.1_05711	-	-	-	-	-	+	-	+	Electron transport complex subunit C
GCA_000308655.1_05712	-	-	-	-	-	+	-	-	sulfoxide reductase heme-binding subunit YedZ
GCA_000308655.1_05713	-	-	-	-	-	+	-	-	thiamine biosynthesis lipoprotein
GCA_000308655.1_05714	-	-	-	-	-	+	-	-	Hypothetical protein
GCA_000308655.1_05764	-	-	-	-	-	+	-	-	Uncharacterized MFS-type transporter EfpA
GCA_000308655.1_05785	-	-	-	-	-	+	-	-	Hypothetical protein
GCA_000308655.1_05791	-	-	-	-	-	+	-	-	Hypothetical protein
GCA_000308655.1_05795	-	-	-	-	-	+	-	-	Carbonic anhydrase
GCA_000308655.1_05804	-	-	-	-	-	+	-	-	Hypothetical protein
GCA_000308655.1_05815	-	-	-	-	-	+	-	-	TetR/AcrR family transcriptional regulator, fatty acid metabolism regulator protein
GCA_000308655.1_05816	-	-	-	-	-	+	-	-	Acyl-CoA dehydrogenase family member 10
GCA_000308655.1_05817	-	-	-	-	-	+	-	-	Acyl-CoA dehydrogenase family member 10
GCA_000308655.1_05818	-	-	-	-	-	+	-	-	Very-long-chain 3-oxoacyl-CoA reductase-A
GCA_000308655.1_05819	-	-	-	-	-	+	-	-	DNA ligase 1
GCA_000308655.1_05821	-	-	-	-	-	+	-	-	Hypothetical protein
GCA_000308655.1_05829	-	-	-	-	-	+	-	-	RNA polymerase sigma factor SigF
GCA_000308655.1_05830	-	-	-	-	-	+	-	-	Hypothetical protein
GCA_000308655.1_05831	-	-	-	-	-	+	-	-	Hypothetical protein
GCA_000308655.1_05832	-	-	-	-	-	+	-	-	Hypothetical protein
GCA_000308655.1_05833	-	-	-	-	-	+	-	-	Hypothetical protein
GCA_000308655.1_05836	-	-	-	-	-	+	-	-	Hypothetical protein
GCA_000308655.1_05838	-	+	-	-	-	+	-	-	Hypothetical protein
GCA_000308655.1_05839	-	+	-	-	-	+	-	-	Hypothetical protein
GCA_000308655.1_05840	-	-	-	-	-	+	-	-	Hypothetical protein
GCA_000308655.1_05841	-	-	-	-	-	+	-	-	Hypothetical protein
GCA_000308655.1_05842	-	-	+	-	-	+	-	-	Lipase 2
GCA_000308655.1_05880	+	+	+	-	-	+	+	+	Long-chain-fatty-acid--CoA ligase FadD15
GCA_000308655.1_05882	+	+	+	-	-	+	+	+	Hypothetical protein
GCA_000308655.1_05883	+	+	+	-	-	+	+	+	Polyketide synthase PksJ
GCA_000308655.1_05884	+	+	+	-	-	+	+	+	3-hydroxydecanoyl-[acyl-carrier-protein] dehydratase
GCA_000308655.1_05885	+	+	+	-	-	+	+	+	Malonyl CoA-acyl carrier protein transacylase
GCA_000308655.1_05886	+	+	+	-	-	+	+	-	Acetyl-coenzyme A carboxylase carboxyl transferase subunits beta/alpha
GCA_000308655.1_05887	+	+	+	-	-	+	+	-	Biotin carboxyl carrier protein of acetyl-CoA carboxylase 1, chloroplastic
GCA_000308655.1_05888	+	+	+	-	-	+	+	-	Pyruvate carboxylase, mitochondrial
GCA_000308655.1_05903	+	+	-	-	-	+	-	+	acyl-[acyl-carrier-protein] desaturase
GCA_000308655.1_05904	+	+	-	-	-	+	-	+	Probable (S)-tetrahydroprotoberberine N-methyltransferase 2
GCA_000308655.1_05905	+	+	-	-	-	+	-	+	Acyl carrier protein
GCA_000308655.1_05906	+	+	-	-	-	+	-	+	Hypothetical protein
GCA_000308655.1_05907	+	+	-	-	-	+	-	-	Hypothetical protein
GCA_000308655.1_05908	+	+	-	-	-	+	+	-	Probable 4-coumarate--CoA ligase 3
GCA_000308655.1_05910	+	+	-	-	-	+	-	-	Mycinamicin IV hydroxylase/epoxidase
GCA_000308655.1_05911	+	+	-	-	-	+	-	+	Putative epoxidase LasC
GCA_000308655.1_05941	-	-	-	-	-	+	-	-	Hypothetical protein
GCA_000308655.1_05942	-	-	-	-	-	+	-	-	Hypothetical protein
GCA_000308655.1_05956	-	+	-	-	-	+	-	-	YggT family protein
GCA_000308655.1_05957	-	-	-	-	-	+	-	-	serine/threonine protein kinase, bacterial
GCA_000308655.1_05958	-	-	-	-	-	+	-	-	uncharacterized protein
GCA_000308655.1_05959	-	-	-	-	-	+	-	-	Transcriptional regulatory protein EmbR
GCA_000308655.1_05960	-	-	-	-	-	+	-	-	Hypothetical protein
GCA_000308655.1_05988	-	-	-	-	-	+	-	-	Hypothetical protein
GCA_000308655.1_05989	-	-	-	-	-	+	-	-	Hypothetical protein
GCA_000308655.1_05991	-	-	-	-	-	+	-	-	Hypothetical protein
GCA_000308655.1_05992	-	-	-	-	-	+	-	-	Hypothetical protein
GCA_000308655.1_06001	-	-	-	-	-	+	-	-	Hypothetical protein
GCA_000308655.1_06007	-	-	-	-	-	+	-	-	Hypothetical protein
GCA_000308655.1_06070	-	-	-	-	-	+	-	-	Hypothetical protein
GCA_000308655.1_06076	-	-	-	-	-	+	-	-	Hypothetical protein
GCA_000308655.1_06093	-	-	-	-	-	+	-	-	Hypothetical protein
GCA_000308655.1_06097	-	-	-	-	-	+	-	-	Hypothetical protein
GCA_000308655.1_06124	-	-	-	-	-	+	-	-	2,7-dihydroxy-5-methyl-1-naphthoate 7-O-methyltransferase
GCA_000308655.1_06125	-	-	-	-	-	+	-	-	lincosamide nucleotidyltransferase A/C/D/E
GCA_000308655.1_06146	-	-	-	-	-	+	-	+	Hypothetical protein
GCA_000308655.1_06210	-	-	-	-	-	+	-	-	Hypothetical protein
GCA_000308655.1_06211	-	-	+	-	-	+	-	-	Protein TCP17
GCA_000308655.1_06231	-	-	-	-	-	+	-	-	Hypothetical protein
GCA_000308655.1_06232	-	-	-	-	-	+	-	-	Hypothetical protein
GCA_000308655.1_06234	-	-	-	-	-	+	-	-	Uncharacterized protein MT1741Mb1728c
GCA_000308655.1_06235	-	-	-	-	-	+	-	-	Hypothetical protein
GCA_000308655.1_06248	-	-	+	-	-	+	-	-	Hypothetical protein
GCA_000308655.1_06249	-	-	-	-	-	+	-	-	Hypothetical protein
GCA_000308655.1_06260	-	-	-	-	-	+	-	-	Hypothetical protein
GCA_000308655.1_06261	-	-	-	-	-	+	-	+	Hypothetical protein
GCA_000308655.1_06269	-	-	-	-	-	+	-	-	Hypothetical protein
GCA_000308655.1_06282	+	+	-	-	-	+	-	+	C-5 sterol desaturase
GCA_000308655.1_06284	+	+	+	-	-	+	+	+	Uncharacterized MFS-type transporter YwfA
GCA_000308655.1_06285	-	-	-	-	-	+	-	-	Uncharacterized HTH-type transcriptional regulator YxaD
GCA_000308655.1_06291	-	-	-	-	-	+	-	-	Hypothetical protein
GCA_000308655.1_06319	-	-	-	-	-	+	-	-	large subunit ribosomal protein L19e
GCA_000308655.1_06320	-	+	-	-	-	+	-	+	HTH-type transcriptional repressor KstR
GCA_000308655.1_06321	-	-	-	-	-	+	-	+	Very-long-chain 3-oxoacyl-CoA reductase-A
GCA_000308655.1_06323	-	-	-	-	-	+	-	-	Hypothetical protein
GCA_000308655.1_06326	-	-	-	-	-	+	-	-	Hypothetical protein
GCA_000308655.1_06327	-	-	-	-	-	+	-	-	Hypothetical protein
GCA_000308655.1_06330	-	-	-	-	-	+	-	-	Hypothetical protein
GCA_000308655.1_06352	-	-	-	-	-	+	-	-	Uncharacterized HTH-type transcriptional regulator MT1440
GCA_000308655.1_06419	+	-	-	-	-	+	-	-	Uncharacterized protein MT1160
GCA_000308655.1_06436	-	-	-	-	-	+	-	-	Dihydrolipoyllysine-residue acetyltransferase component of pyruvate dehydrogenase complex
GCA_000308655.1_06438	-	-	-	-	-	+	-	-	Hypothetical protein
GCA_000308655.1_06439	-	-	-	-	-	+	-	-	Hypothetical protein
GCA_000308655.1_06440	-	-	-	-	-	+	-	-	cutinase
GCA_000308655.1_06446	-	-	-	-	-	+	-	-	Proteases secretion ATP-binding protein PrtD
GCA_000308655.1_06451	-	-	-	-	-	+	-	-	Hypothetical protein
GCA_000308655.1_06494	-	+	-	-	-	+	-	-	N-succinylglutamate 5-semialdehyde dehydrogenase
GCA_000308655.1_06495	-	-	-	-	-	+	-	-	Steroid C26-monooxygenase
GCA_000308655.1_06496	-	-	-	-	-	+	-	-	Steroid C26-monooxygenase
GCA_000308655.1_06499	-	-	-	-	-	+	-	-	Probable 3-hydroxyisobutyrate dehydrogenase-like 2, mitochondrial
GCA_000308655.1_06500	-	-	-	-	-	+	-	-	Uncharacterized oxidoreductase MT0794
GCA_000308655.1_06501	-	-	-	-	-	+	-	-	Uncharacterized protein MT0980
GCA_000308655.1_06511	-	-	-	-	-	+	-	-	Probable ferredoxin/ferredoxin--NADP reductase
GCA_000308655.1_06512	-	+	-	-	-	+	+	-	Putative cytochrome P450 123
GCA_000308655.1_06513	-	+	-	-	-	+	+	-	Ketoacyl reductase HetN
GCA_000308655.1_06514	-	+	-	-	-	+	+	-	sterol 14-demethylase
GCA_000308655.1_06516	-	+	-	-	-	+	+	-	Hypothetical protein
GCA_000308655.1_06517	-	+	-	-	-	+	+	-	Long-chain-fatty-acid--CoA/3-oxocholest-4-en-26-oate--CoA ligase
GCA_000308655.1_06518	-	-	-	-	-	+	-	-	Hypothetical protein
GCA_000308655.1_06519	-	-	-	-	-	+	-	-	Sex determination protein tasselseed-2
GCA_000308655.1_06520	-	+	-	-	-	+	+	-	Uncharacterized HTH-type transcriptional regulator MT0791
GCA_000308655.1_06521	-	-	-	-	-	+	-	-	Hypothetical protein
GCA_000308655.1_06522	-	-	-	-	-	+	-	-	4-hydroxy-tetrahydrodipicolinate reductase
GCA_000308655.1_06523	-	-	-	-	-	+	-	-	3-oxoacyl-[acyl-carrier-protein] reductase FabG
GCA_000308655.1_06524	-	-	-	-	-	+	-	-	S-(hydroxymethyl)mycothiol dehydrogenase
GCA_000308655.1_06526	+	+	+	-	-	+	+	-	Hypothetical protein
GCA_000308655.1_06528	+	+	+	-	-	+	+	-	D-inositol 3-phosphate glycosyltransferase
GCA_000308655.1_06529	-	-	-	-	-	+	+	-	Uncharacterized HTH-type transcriptional regulator MT0791
GCA_000308655.1_06530	-	-	-	-	-	+	+	-	3-oxoacyl-[acyl-carrier protein] reductase
GCA_000308655.1_06536	-	-	-	-	-	+	-	-	putative membrane protein
GCA_000308655.1_06543	-	-	-	-	-	+	-	-	Hypothetical protein
GCA_000308655.1_06546	-	-	-	-	-	+	-	-	Hypothetical protein
GCA_000308655.1_06547	-	-	-	-	-	+	-	-	Hypothetical protein
GCA_000308655.1_06558	-	-	-	-	-	+	-	-	Hypothetical protein
GCA_000308655.1_06559	-	-	-	-	-	+	-	-	Hypothetical protein
GCA_000308655.1_06560	-	-	-	-	-	+	-	-	Transposon Tn21 resolvase
GCA_000308655.1_06561	-	-	-	-	-	+	-	-	Hypothetical protein
GCA_000308655.1_06562	-	-	-	-	-	+	-	-	Hypothetical protein
GCA_000308655.1_06563	-	-	-	-	-	+	+	-	UPF0173 protein PF0020
GCA_000308655.1_06564	-	-	-	-	-	+	-	-	Fumarylacetoacetate hydrolase domain-containing protein 2A
GCA_000308655.1_06565	+	-	-	-	-	+	-	+	Transposase for insertion sequence element IS6120
GCA_000308655.1_06566	-	-	-	-	-	+	-	-	Hypothetical protein
GCA_000308655.1_06567	-	-	-	-	-	+	-	-	Acyl-CoA dehydrogenase fadE12
GCA_000308655.1_06611	-	-	-	-	-	+	-	-	Hypothetical protein
GCA_000308655.1_06661	-	-	-	-	-	+	-	-	SWI/SNF-related matrix-associated actin-dependent regulator of chromatin subfamily A containing DEAD/H box 1 homolog
GCA_000308655.1_06691	-	-	-	-	-	+	-	-	Aspartate--tRNA(Asp) ligase
GCA_000308655.1_06694	-	-	-	-	-	+	-	-	Serine/threonine-protein kinase PknF
GCA_000308655.1_06699	+	+	+	-	-	+	-	+	Hypothetical protein
GCA_000308655.1_06718	+	-	+	-	-	+	-	-	Hypothetical protein
GCA_000308655.1_06762	-	-	-	-	-	+	-	-	Hypothetical protein
GCA_000308655.1_06792	-	+	-	-	-	+	-	+	Hypothetical protein
GCA_000308655.1_06801	+	+	-	-	-	+	-	-	Hypothetical protein
GCA_000308655.1_06804	-	+	-	-	-	+	-	+	Hypothetical protein
GCA_000308655.1_06808	-	-	+	-	-	+	-	-	Hypothetical protein
GCA_000308655.1_06809	-	-	+	-	-	+	-	-	Hypothetical protein
GCA_000308655.1_06832	-	-	-	-	-	+	-	-	Serine/threonine-protein kinase PknE
GCA_000308655.1_06840	+	+	+	-	-	+	-	+	50S ribosomal protein L36 1
GCA_000308655.1_06865	-	-	-	-	-	+	-	-	Hypothetical protein
GCA_000308655.1_06895	-	-	-	-	-	+	-	+	Hypothetical protein
GCA_000308655.1_06917	-	-	-	-	-	+	-	-	putative transposase
GCA_000308655.1_06919	-	-	+	-	-	+	-	-	Hypothetical protein
GCA_000308655.1_06963	-	-	-	-	-	+	-	-	Hypothetical protein
GCA_000308655.1_06978	-	-	+	-	-	+	+	+	Hypothetical protein
GCA_000308655.1_06979	-	-	+	-	-	+	-	+	Hypothetical protein
GCA_000308655.1_06987	-	-	-	-	-	+	-	-	ATP-dependent leucine adenylase
GCA_000308655.1_06988	-	-	-	-	-	+	-	-	Hypothetical protein
GCA_000308655.1_06990	-	-	-	-	-	+	-	-	Hypothetical protein
GCA_000308655.1_06991	-	-	-	-	-	+	-	-	2-succinyl-6-hydroxy-2,4-cyclohexadiene-1-carboxylate synthase
GCA_000308655.1_07013	-	-	-	-	-	+	-	-	Hypothetical protein
GCA_000308655.1_07020	-	-	-	-	-	+	-	+	Hypothetical protein
GCA_000308655.1_07037	-	-	-	-	-	+	-	-	Hypothetical protein
GCA_000308655.1_07073	-	-	-	-	-	+	-	-	Long-chain-fatty-acid--CoA/3-oxocholest-4-en-26-oate--CoA ligase
GCA_000308655.1_07093	-	-	-	-	-	+	-	-	ATP-dependent proline adenylase
GCA_000308655.1_07097	-	-	-	-	-	+	-	-	Probable enoyl-CoA hydratase echA17
GCA_000308655.1_07098	-	-	-	-	-	+	-	-	Crotonyl-CoA reductase
GCA_000308655.1_07169	-	-	-	-	-	+	-	-	Hypothetical protein
GCA_000308655.1_07170	-	-	-	-	-	+	-	-	Hypothetical protein
GCA_000308655.1_07171	-	-	-	-	-	+	-	-	Hypothetical protein
GCA_000308655.1_07172	-	-	-	-	-	+	-	-	Hypothetical protein
GCA_000308655.1_07174	-	-	-	-	-	+	-	-	Hypothetical protein
GCA_000308655.1_07175	-	-	-	-	-	+	-	-	Serine/threonine-protein kinase PknD
GCA_000308655.1_07177	-	-	-	-	-	+	-	-	1H-3-hydroxy-4-oxoquinaldine 2,4-dioxygenase
GCA_000308655.1_07178	-	-	-	-	-	+	-	-	putative membrane protein
GCA_000308655.1_07181	-	-	+	-	-	+	-	-	Arsenate-mycothiol transferase ArsC1
GCA_000308655.1_07182	-	-	-	-	-	+	-	-	Arsenate-mycothiol transferase ArsC1
GCA_000308655.1_07183	-	-	-	-	-	+	-	-	Arsenite resistance protein ArsB
GCA_000308655.1_07185	-	-	-	-	-	+	-	-	Hypothetical protein
GCA_000308655.1_07186	-	-	-	-	-	+	-	-	Uncharacterized protein H16_B0147
GCA_000308655.1_07188	-	-	-	-	-	+	-	-	Hypothetical protein
GCA_000308655.1_07189	-	-	-	-	-	+	-	-	Cadmium-induced protein CadI
GCA_000308655.1_07190	-	-	-	-	-	+	-	-	Hypothetical protein
GCA_000308655.1_07193	-	-	-	-	-	+	-	-	Iron-dependent extradiol dioxygenase
GCA_000308655.1_07194	-	-	-	-	-	+	-	-	Pigment production hydroxylase
GCA_000308655.1_07214	-	-	-	-	-	+	-	-	Hypothetical protein
GCA_000308655.1_07242	-	-	-	-	-	+	-	-	Hypothetical protein
GCA_000308655.1_07252	-	-	-	-	-	+	-	-	Lanosterol 14-alpha demethylase
GCA_000308655.1_07303	-	-	-	-	-	+	-	-	Hypothetical protein
GCA_000308655.1_07316	-	-	-	-	-	+	-	-	Hypothetical protein
GCA_000308655.1_07320	-	-	-	-	-	+	-	+	Annexin A7
GCA_000308655.1_07330	-	-	-	-	-	+	-	-	Hypothetical protein
GCA_000308655.1_07465	-	-	-	-	-	+	-	-	Hypothetical protein
GCA_000308655.1_07469	-	-	-	-	-	+	-	-	Hypothetical protein
GCA_000308655.1_07495	-	-	-	-	-	+	+	+	Hypothetical protein
GCA_000308655.1_07518	-	-	-	-	-	+	-	-	integrase
GCA_000308655.1_07519	-	+	-	-	-	+	-	-	Hypothetical protein
GCA_000308655.1_07522	-	-	-	-	-	+	-	-	Hypothetical protein
GCA_000308655.1_07530	-	-	-	-	-	+	-	-	Hypothetical protein
GCA_000308655.1_07531	-	-	-	-	-	+	-	-	Hypothetical protein
GCA_000308655.1_07534	-	-	-	-	-	+	-	-	Hypothetical protein
GCA_000308655.1_07535	-	-	-	-	-	+	-	-	Hypothetical protein
GCA_000308655.1_07536	-	-	-	-	-	+	-	-	Hypothetical protein
GCA_000308655.1_07538	-	-	-	-	-	+	-	-	DNA segregation ATPase FtsK/SpoIIIE, S-DNA-T family
GCA_000308655.1_07539	-	-	-	-	-	+	-	-	Hypothetical protein
GCA_000308655.1_07540	-	-	-	-	-	+	-	-	Hypothetical protein
GCA_000308655.1_07541	-	-	-	-	-	+	-	-	Hypothetical protein
GCA_000308655.1_07543	-	-	-	-	-	+	-	-	Hypothetical protein
GCA_000308655.1_07544	-	-	-	-	-	+	-	-	Hypothetical protein
GCA_000308655.1_07545	-	-	-	-	-	+	-	+	Hypothetical protein
GCA_000308655.1_07546	-	-	-	-	-	+	-	-	Hypothetical protein
GCA_000308655.1_07549	-	-	-	-	-	+	-	-	Hypothetical protein
GCA_000308655.1_07550	-	-	-	-	-	+	-	-	Hypothetical protein
GCA_000308655.1_07551	-	-	+	-	-	+	-	+	Putative DNA helicase Rad25
GCA_000308655.1_07552	-	-	-	-	-	+	-	+	Hypothetical protein
GCA_000308655.1_07553	-	-	-	-	-	+	-	+	Hypothetical protein
GCA_000308655.1_07554	-	-	-	-	-	+	-	+	Hypothetical protein
GCA_000308655.1_07555	+	-	+	-	-	+	+	+	uncharacterized protein
GCA_000308655.1_07581	-	-	-	-	-	+	-	-	Hypothetical protein
GCA_000308655.1_07582	-	-	-	-	-	+	-	-	Hypothetical protein
GCA_000308655.1_07583	-	-	-	-	-	+	-	-	Hypothetical protein
GCA_000308655.1_07584	-	-	-	-	-	+	-	-	Hypothetical protein
GCA_000308655.1_07585	-	-	-	-	-	+	-	-	Hypothetical protein
GCA_000308655.1_07586	-	-	-	-	-	+	-	-	Hypothetical protein
GCA_000308655.1_07587	-	-	-	-	-	+	-	-	Hypothetical protein
GCA_000308655.1_07588	-	-	-	-	-	+	-	-	Hypothetical protein
GCA_000308655.1_07589	-	-	-	-	-	+	-	-	Hypothetical protein
GCA_000308655.1_07590	-	-	-	-	-	+	-	-	Hypothetical protein
GCA_000308655.1_07591	-	-	-	-	-	+	-	-	Hypothetical protein
GCA_000308655.1_07592	-	-	-	-	-	+	-	-	Hypothetical protein
GCA_000308655.1_07593	-	-	-	-	-	+	-	-	Hypothetical protein
GCA_000308655.1_07594	-	-	-	-	-	+	-	-	Hypothetical protein
GCA_000308655.1_07595	-	-	-	-	-	+	-	-	Hypothetical protein
GCA_000308655.1_07596	-	-	-	-	-	+	-	-	Hypothetical protein
GCA_000308655.1_07597	-	-	-	-	-	+	-	-	Hypothetical protein
GCA_000308655.1_07598	-	-	-	-	-	+	-	-	Hypothetical protein
GCA_000308655.1_07599	+	-	-	-	-	+	-	-	Hypothetical protein
GCA_000308655.1_07600	-	-	-	-	-	+	-	-	Hypothetical protein
GCA_000308655.1_07601	-	-	-	-	-	+	-	-	Hypothetical protein
GCA_000308655.1_07602	+	-	-	-	-	+	-	-	crossover junction endodeoxyribonuclease RusA
GCA_000308655.1_07603	-	-	-	-	-	+	-	-	Hypothetical protein
GCA_000308655.1_07604	-	-	-	-	-	+	-	-	Hypothetical protein
GCA_000308655.1_07605	-	-	-	-	-	+	-	-	Hypothetical protein
GCA_000308655.1_07606	+	-	-	-	-	+	-	-	Hypothetical protein
GCA_000308655.1_07607	-	-	-	-	-	+	-	-	Hypothetical protein
GCA_000308655.1_07608	-	-	-	-	-	+	-	-	Hypothetical protein
GCA_000308655.1_07610	-	-	-	-	-	+	-	-	Hypothetical protein
GCA_000308655.1_07612	-	-	-	-	-	+	-	-	Hypothetical protein
GCA_000308655.1_07613	-	-	-	-	-	+	-	-	Hypothetical protein
GCA_000308655.1_07614	+	-	-	-	-	+	-	-	Hypothetical protein
GCA_000308655.1_07615	-	-	-	-	-	+	-	-	Hypothetical protein
GCA_000308655.1_07616	-	-	-	-	-	+	-	-	Mucin-5AC
GCA_000308655.1_07617	+	-	-	-	-	+	-	-	Hypothetical protein
GCA_000308655.1_07618	+	-	-	-	-	+	-	-	Hypothetical protein
GCA_000308655.1_07620	-	-	-	-	-	+	-	-	Hypothetical protein
GCA_000308655.1_07621	-	-	-	-	-	+	-	-	ATP-dependent Clp protease proteolytic subunit 2
GCA_000308655.1_07622	-	-	-	-	-	+	-	-	Hypothetical protein
GCA_000308655.1_07623	-	-	-	-	-	+	-	-	Hypothetical protein
GCA_000308655.1_07624	-	-	-	-	-	+	-	-	Hypothetical protein
GCA_000308655.1_07625	-	-	-	-	-	+	-	-	Hypothetical protein
GCA_000308655.1_07626	-	-	-	-	-	+	-	-	Hypothetical protein
GCA_000308655.1_07627	-	-	-	-	-	+	-	-	Hypothetical protein
GCA_000308655.1_07628	-	-	-	-	-	+	-	-	Hypothetical protein
GCA_000308655.1_07629	-	-	-	-	-	+	-	-	Hypothetical protein
GCA_000308655.1_07630	-	-	-	-	-	+	-	-	Hypothetical protein
GCA_000308655.1_07631	-	-	-	-	-	+	-	-	Hypothetical protein
GCA_000308655.1_07632	+	-	+	-	-	+	+	+	Tape measure protein
GCA_000308655.1_07633	-	-	-	-	-	+	-	-	Hypothetical protein
GCA_000308655.1_07634	+	-	+	-	-	+	+	+	Hypothetical protein
GCA_000308655.1_07635	-	-	-	-	-	+	-	-	Hypothetical protein
GCA_000308655.1_07636	-	-	-	-	-	+	-	-	Hypothetical protein
GCA_000308655.1_07637	-	-	-	-	-	+	-	-	iron complex outermembrane recepter protein
GCA_000308655.1_07638	-	-	-	-	-	+	-	+	Uncharacterized protein Rv3766
GCA_000308655.1_07639	-	-	-	-	-	+	-	-	Hypothetical protein
GCA_000308655.1_07640	-	-	-	-	-	+	-	-	Hypothetical protein
GCA_000308655.1_07641	-	-	-	-	-	+	-	-	Hypothetical protein
GCA_000308655.1_07642	-	-	-	-	-	+	-	-	Hypothetical protein
GCA_000308655.1_07643	-	-	-	-	-	+	-	-	Serine-rich adhesin for platelets
GCA_000308655.1_07644	-	-	-	-	-	+	-	-	Hypothetical protein
GCA_000308655.1_07647	-	-	-	-	-	+	-	-	Hypothetical protein
GCA_000308655.1_07648	-	+	-	-	-	+	-	+	integrase
GCA_000308655.1_07690	-	-	-	-	-	+	-	-	Hypothetical protein
GCA_000308655.1_07726	-	-	-	-	-	+	-	-	Hypothetical protein
GCA_000308655.1_07748	-	-	-	-	-	+	-	+	Hypothetical protein
GCA_000308655.1_07757	-	-	-	-	-	+	-	-	Hypothetical protein
GCA_000308655.1_07764	+	+	+	-	-	+	+	+	Hypothetical protein
GCA_000308655.1_07766	-	-	-	-	-	+	-	-	Hypothetical protein
GCA_000308655.1_07775	-	-	-	-	-	+	-	-	Hypothetical protein
GCA_000308655.1_07776	-	-	-	-	-	+	-	-	diacylglycerol O-acyltransferase / trehalose O-mycolyltransferase
GCA_000308815.1_00003	+	-	-	-	+	-	-	-	Hypothetical protein
GCA_000308815.1_00005	-	-	-	-	+	-	-	-	Probable basic-leucine zipper transcription factor K
GCA_000308815.1_00006	-	-	-	-	+	-	-	-	Hypothetical protein
GCA_000308815.1_00007	-	-	-	-	+	-	-	-	Hypothetical protein
GCA_000308815.1_00009	-	+	+	-	+	-	-	+	NitT/TauT family transport system permease protein
GCA_000308815.1_00010	-	-	+	-	+	-	-	+	Hypothetical protein
GCA_000308815.1_00014	-	-	-	-	+	+	-	-	Hypothetical protein
GCA_000308815.1_00025	-	-	-	-	+	-	-	-	(2E,6E)-farnesyl diphosphate synthase
GCA_000308815.1_00032	+	+	-	-	+	+	+	+	24-methylenesterol C-methyltransferase 3
GCA_000308815.1_00033	-	-	-	-	+	-	-	+	Cytochrome b6-f complex iron-sulfur subunit 1
GCA_000308815.1_00034	-	-	-	-	+	+	-	-	Hypothetical protein
GCA_000308815.1_00035	+	+	-	-	+	+	-	+	Uncharacterized FtsW-like protein
GCA_000308815.1_00036	-	+	+	-	+	+	+	+	enamidase
GCA_000308815.1_00040	-	-	+	-	+	+	-	+	Uncharacterized protein MT1328
GCA_000308815.1_00041	+	+	+	-	+	+	-	+	Hypothetical protein
GCA_000308815.1_00042	+	+	+	-	+	+	-	+	Hypothetical protein
GCA_000308815.1_00043	+	+	+	-	+	+	-	+	Hypothetical protein
GCA_000308815.1_00044	+	+	+	-	+	+	-	+	Probable serine/threonine-protein kinase PknB
GCA_000308815.1_00046	-	-	-	-	+	-	-	-	Hypothetical protein
GCA_000308815.1_00048	-	-	-	-	+	-	-	-	Hypothetical protein
GCA_000308815.1_00050	-	-	-	-	+	-	-	-	Hypothetical protein
GCA_000308815.1_00052	-	-	-	-	+	-	-	-	Hypothetical protein
GCA_000308815.1_00053	-	-	-	-	+	-	-	-	Hypothetical protein
GCA_000308815.1_00054	-	-	-	-	+	-	-	-	Hypothetical protein
GCA_000308815.1_00055	-	-	-	-	+	-	-	-	Hypothetical protein
GCA_000308815.1_00056	-	-	-	-	+	+	-	-	Hypothetical protein
GCA_000308815.1_00058	-	-	-	-	+	-	-	-	N-acetylmuramic acid 6-phosphate etherase
GCA_000308815.1_00059	-	-	-	-	+	-	-	-	Uncharacterized HTH-type transcriptional regulator CA_C0191
GCA_000308815.1_00060	-	-	-	-	+	-	-	-	Anhydro-N-acetylmuramic acid kinase
GCA_000308815.1_00061	-	-	-	-	+	-	-	-	Sodium-dependent multivitamin transporter
GCA_000308815.1_00062	-	-	-	-	+	-	-	-	N-acetyl-D-glucosamine kinase
GCA_000308815.1_00063	-	-	-	-	+	-	-	-	Hypothetical protein
GCA_000308815.1_00064	-	-	-	-	+	-	-	-	Hypothetical protein
GCA_000308815.1_00065	-	-	+	-	+	+	-	+	Hypothetical protein
GCA_000308815.1_00066	-	-	-	-	+	-	-	-	Polyphosphate glucokinase
GCA_000308815.1_00077	-	-	-	-	+	-	-	-	Hypothetical protein
GCA_000308815.1_00078	-	-	-	-	+	-	-	-	Hypothetical protein
GCA_000308815.1_00082	-	-	-	-	+	-	-	-	Hypothetical protein
GCA_000308815.1_00083	-	+	-	-	+	-	-	-	Hypothetical protein
GCA_000308815.1_00084	+	-	-	-	+	-	-	-	Hypothetical protein
GCA_000308815.1_00085	-	-	-	-	+	-	-	+	Hypothetical protein
GCA_000308815.1_00086	-	-	-	-	+	-	-	-	succinate dehydrogenase / fumarate reductase, cytochrome b subunit
GCA_000308815.1_00087	-	-	-	-	+	-	-	-	Succinate dehydrogenase flavoprotein subunit
GCA_000308815.1_00088	-	-	-	-	+	-	-	-	succinate dehydrogenase / fumarate reductase, iron-sulfur subunit
GCA_000308815.1_00089	-	-	-	-	+	-	-	-	Hypothetical protein
GCA_000308815.1_00090	-	-	-	-	+	-	-	-	Hypothetical protein
GCA_000308815.1_00091	-	-	-	-	+	-	-	-	Hypothetical protein
GCA_000308815.1_00095	-	-	-	-	+	+	-	+	Hypothetical protein
GCA_000308815.1_00096	-	-	+	-	+	-	-	-	Hypothetical protein
GCA_000308815.1_00097	-	-	-	-	+	-	-	-	Hypothetical protein
GCA_000308815.1_00100	-	-	-	-	+	-	-	-	Transcriptional regulator BlaI
GCA_000308815.1_00101	-	-	-	-	+	-	-	-	Hypothetical protein
GCA_000308815.1_00102	-	-	-	-	+	-	-	-	Hypothetical protein
GCA_000308815.1_00110	-	-	-	-	+	-	-	-	Hypothetical protein
GCA_000308815.1_00121	+	+	-	-	+	-	-	-	Hypothetical protein
GCA_000308815.1_00139	-	-	-	-	+	-	-	-	Carbonic anhydrase
GCA_000308815.1_00141	-	+	+	-	+	+	+	+	Hypothetical protein
GCA_000308815.1_00142	-	-	-	-	+	-	-	-	Ubiquinone/menaquinone biosynthesis C-methyltransferase UbiE
GCA_000308815.1_00143	-	-	+	-	+	-	-	+	Hypothetical protein
GCA_000308815.1_00152	-	-	-	-	+	+	-	+	Hypothetical protein
GCA_000308815.1_00161	-	-	-	-	+	+	-	+	Uncharacterized amino acid permease YdaO
GCA_000308815.1_00174	-	-	-	-	+	-	-	+	Hypothetical protein
GCA_000308815.1_00176	+	+	-	-	+	-	-	-	Hypothetical protein
GCA_000308815.1_00178	-	-	+	-	+	-	-	-	D(-)-tartrate dehydratase
GCA_000308815.1_00179	-	-	+	-	+	-	-	-	C4-dicarboxylate transport protein
GCA_000308815.1_00180	-	-	+	-	+	+	-	-	3,6-anhydro-alpha-L-galactonate cycloisomerase
GCA_000308815.1_00181	-	-	+	-	+	-	-	-	Uncharacterized HTH-type transcriptional regulator YdhC
GCA_000308815.1_00182	-	-	-	-	+	-	-	-	Putative tartrate transporter
GCA_000308815.1_00183	-	-	-	-	+	-	-	-	HTH-type transcriptional repressor RspR
GCA_000308815.1_00184	-	-	-	-	+	-	-	-	Sulfopyruvate decarboxylase subunit alpha
GCA_000308815.1_00185	-	-	-	-	+	-	-	-	Sulfopyruvate decarboxylase subunit beta
GCA_000308815.1_00186	-	+	-	-	+	-	-	-	Aldehyde dehydrogenase
GCA_000308815.1_00187	-	-	-	-	+	-	-	-	L-rhamnonate dehydratase
GCA_000308815.1_00188	-	-	-	-	+	-	-	-	Hypothetical protein
GCA_000308815.1_00189	-	-	-	-	+	-	-	-	TetR/AcrR family transcriptional regulator, tetracycline repressor protein
GCA_000308815.1_00190	+	+	-	-	+	+	-	+	Alpha-mannosidase 2C1
GCA_000308815.1_00209	-	-	+	-	+	+	+	+	S-(hydroxymethyl)glutathione dehydrogenase
GCA_000308815.1_00217	-	-	-	-	+	-	-	-	Cholinesterase
GCA_000308815.1_00218	+	-	-	-	+	+	-	+	Hypothetical protein
GCA_000308815.1_00219	+	-	-	-	+	+	-	+	Translation initiation factor IF-1
GCA_000308815.1_00237	-	-	-	-	+	+	-	+	asparagine synthase (glutamine-hydrolysing)
GCA_000308815.1_00239	-	-	-	-	+	+	-	+	Probable sensor histidine kinase TcrY
GCA_000308815.1_00240	-	-	-	-	+	+	-	+	Chemotaxis response regulator protein-glutamate methylesterase 1
GCA_000308815.1_00242	-	-	-	-	+	-	-	-	Hypothetical protein
GCA_000308815.1_00243	-	-	-	-	+	-	-	-	integrase/recombinase XerD
GCA_000308815.1_00244	-	-	+	-	+	-	-	-	Hypothetical protein
GCA_000308815.1_00245	-	-	-	-	+	-	-	+	Hypothetical protein
GCA_000308815.1_00246	-	-	-	-	+	-	-	+	Uncharacterized protein MT2964
GCA_000308815.1_00247	-	-	-	-	+	-	-	-	Hypothetical protein
GCA_000308815.1_00248	-	-	-	-	+	-	-	-	Hypothetical protein
GCA_000308815.1_00249	-	-	-	-	+	-	-	+	Hypothetical protein
GCA_000308815.1_00250	-	-	-	-	+	-	-	+	Hypothetical protein
GCA_000308815.1_00251	-	-	-	-	+	-	-	+	Hypothetical protein
GCA_000308815.1_00252	-	-	-	-	+	-	-	-	Hypothetical protein
GCA_000308815.1_00253	-	-	-	-	+	-	-	-	Hypothetical protein
GCA_000308815.1_00254	-	-	-	-	+	-	-	-	Hypothetical protein
GCA_000308815.1_00255	-	-	-	-	+	-	-	-	L-galactose dehydrogenase
GCA_000308815.1_00256	-	-	-	-	+	-	-	-	raffinose/stachyose/melibiose transport system substrate-binding protein
GCA_000308815.1_00257	-	-	-	-	+	-	-	-	Probable ABC transporter permease protein PH1215
GCA_000308815.1_00258	-	-	-	-	+	-	-	-	Trehalose/maltose transport system permease protein MalG
GCA_000308815.1_00259	-	-	-	-	+	-	-	-	Alpha-xylosidase
GCA_000308815.1_00260	-	-	-	-	+	-	-	-	HTH-type transcriptional regulator AscG
GCA_000308815.1_00261	-	-	-	-	+	-	-	-	Probable inactive beta-glucosidase 14
GCA_000308815.1_00262	-	-	-	-	+	-	-	-	Hypothetical protein
GCA_000308815.1_00263	-	-	-	-	+	-	-	-	HTH-type transcriptional activator RhaS
GCA_000308815.1_00264	-	-	-	-	+	-	-	-	guanine deaminase
GCA_000308815.1_00266	-	-	+	-	+	-	-	-	Hypothetical protein
GCA_000308815.1_00267	-	-	-	-	+	-	-	-	Hypothetical protein
GCA_000308815.1_00268	-	-	-	-	+	-	-	-	Hypothetical protein
GCA_000308815.1_00270	-	-	-	-	+	-	-	-	Hypothetical protein
GCA_000308815.1_00271	-	-	-	-	+	-	-	-	phosphonate transport system substrate-binding protein
GCA_000308815.1_00272	-	-	-	-	+	-	-	-	sn-glycerol-3-phosphate import ATP-binding protein UgpC
GCA_000308815.1_00273	-	-	-	-	+	-	-	-	Phosphite transport system permease protein PtxC
GCA_000308815.1_00274	-	-	-	-	+	-	-	-	Phosphate-import permease protein PhnE
GCA_000308815.1_00275	-	-	-	-	+	-	-	-	Uncharacterized HTH-type transcriptional regulator TTE0211
GCA_000308815.1_00277	-	-	-	-	+	-	-	-	Putative oxidoreductase MhqP
GCA_000308815.1_00278	-	-	-	-	+	-	-	-	Uncharacterized protein YrkN
GCA_000308815.1_00279	-	-	-	-	+	-	-	-	uncharacterized protein
GCA_000308815.1_00280	-	-	-	-	+	-	-	-	Hypothetical protein
GCA_000308815.1_00281	-	-	-	-	+	-	-	-	Uncharacterized protein YxaH
GCA_000308815.1_00282	-	-	-	-	+	-	-	-	Hypothetical protein
GCA_000308815.1_00289	-	-	-	-	+	-	-	-	diacylglycerol O-acyltransferase / trehalose O-mycolyltransferase
GCA_000308815.1_00290	-	-	-	-	+	-	-	-	Hypothetical protein
GCA_000308815.1_00292	-	-	-	-	+	-	-	-	Chemotaxis response regulator protein-glutamate methylesterase 3
GCA_000308815.1_00294	-	-	-	-	+	-	-	-	Signal transduction histidine-protein kinase/phosphatase DegS
GCA_000308815.1_00295	-	-	-	-	+	-	-	-	Uncharacterized protein YrkO
GCA_000308815.1_00297	-	-	-	-	+	-	-	-	Hypothetical protein
GCA_000308815.1_00298	-	-	-	-	+	-	-	-	Hypothetical protein
GCA_000308815.1_00299	-	-	+	-	+	-	-	-	Uncharacterized ABC transporter ATP-binding protein SCO0742
GCA_000308815.1_00301	-	-	-	-	+	-	-	-	Hypothetical protein
GCA_000308815.1_00302	-	-	-	-	+	-	-	-	Hypothetical protein
GCA_000308815.1_00304	-	-	-	-	+	-	-	-	glucosamine--fructose-6-phosphate aminotransferase (isomerizing)
GCA_000308815.1_00305	-	-	-	-	+	-	-	-	Hypothetical protein
GCA_000308815.1_00306	-	-	-	-	+	-	-	+	Hypothetical protein
GCA_000308815.1_00307	+	+	-	-	+	+	+	+	Multiple antibiotic resistance protein MarR
GCA_000308815.1_00309	-	-	-	-	+	-	-	+	chloride channel protein, CIC family
GCA_000308815.1_00310	-	-	-	-	+	+	-	+	Hypothetical protein
GCA_000308815.1_00312	-	-	-	-	+	+	-	+	Lipoprotein-releasing system ATP-binding protein LolD
GCA_000308815.1_00313	-	-	-	-	+	+	-	+	putative ABC transport system permease protein
GCA_000308815.1_00315	-	-	-	-	+	-	+	+	Hypothetical protein
GCA_000308815.1_00316	-	-	-	-	+	-	-	-	Hypothetical protein
GCA_000308815.1_00320	-	-	-	-	+	-	-	-	Hypothetical protein
GCA_000308815.1_00324	-	-	+	-	+	+	-	+	NADH-quinone oxidoreductase subunit B/C/D
GCA_000308815.1_00325	-	-	+	-	+	+	-	+	Hydrogenase-4 component F
GCA_000308815.1_00326	-	-	+	-	+	+	-	+	Uncharacterized protein MT0092
GCA_000308815.1_00327	-	-	+	-	+	+	-	+	Hydrogenase-4 component C
GCA_000308815.1_00328	-	-	+	-	+	+	-	+	Uncharacterized protein MT0090
GCA_000308815.1_00329	-	-	+	-	+	+	-	+	Probable membrane-bound hydrogenase subunit mbhJ
GCA_000308815.1_00331	-	-	-	-	+	+	+	+	Protein PhnA
GCA_000308815.1_00334	-	-	-	-	+	-	-	+	maleylpyruvate isomerase
GCA_000308815.1_00335	-	+	+	-	+	+	+	-	Hypothetical protein
GCA_000308815.1_00337	-	-	-	-	+	-	-	-	Uncharacterized HTH-type transcriptional regulator MT3179
GCA_000308815.1_00349	-	-	-	-	+	+	-	+	L-xylulose reductase
GCA_000308815.1_00350	-	-	+	-	+	-	-	-	Hypothetical protein
GCA_000308815.1_00351	-	-	-	-	+	-	-	+	cellulose synthase (UDP-forming)
GCA_000308815.1_00352	-	-	-	-	+	-	-	+	galactose oxidase
GCA_000308815.1_00353	-	-	-	-	+	-	-	-	Hypothetical protein
GCA_000308815.1_00354	-	-	-	-	+	-	-	+	Endoglucanase 1
GCA_000308815.1_00359	+	-	+	-	+	+	-	+	Acyl-CoA dehydrogenase family member 10
GCA_000308815.1_00360	+	+	-	-	+	+	+	+	Acyl-CoA dehydrogenase family member 10
GCA_000308815.1_00361	+	+	-	-	+	+	-	+	3-oxoacyl-[acyl-carrier-protein] reductase 1, chloroplastic
GCA_000308815.1_00362	+	-	-	-	+	+	-	+	Non-heme chloroperoxidase
GCA_000308815.1_00364	-	-	+	-	+	+	+	+	Negative transcription regulator PadR
GCA_000308815.1_00371	-	-	-	-	+	+	-	-	Hypothetical protein
GCA_000308815.1_00376	-	-	-	-	+	-	-	+	D-alanyl-D-alanine carboxypeptidase
GCA_000308815.1_00379	-	+	-	-	+	-	-	-	Hypothetical protein
GCA_000308815.1_00381	+	+	-	-	+	+	-	-	4-hydroxy-tetrahydrodipicolinate reductase
GCA_000308815.1_00383	+	-	-	-	+	-	-	-	Hypothetical protein
GCA_000308815.1_00384	-	-	-	-	+	-	-	-	Hypothetical protein
GCA_000308815.1_00390	+	-	-	-	+	+	-	+	Hypothetical protein
GCA_000308815.1_00391	-	-	-	-	+	+	-	+	Uncharacterized protein MT0586
GCA_000308815.1_00392	-	-	-	-	+	+	-	+	Hypothetical protein
GCA_000308815.1_00393	-	-	-	-	+	-	-	-	Hypothetical protein
GCA_000308815.1_00397	-	+	-	-	+	-	-	-	Hypothetical protein
GCA_000308815.1_00398	-	-	-	-	+	+	+	-	Hypothetical protein
GCA_000308815.1_00399	-	-	-	-	+	-	-	-	Hypothetical protein
GCA_000308815.1_00400	+	-	-	-	+	-	-	-	Hypothetical protein
GCA_000308815.1_00401	-	-	-	-	+	-	-	-	Hypothetical protein
GCA_000308815.1_00402	-	-	-	-	+	-	-	-	Hypothetical protein
GCA_000308815.1_00404	-	-	-	-	+	-	-	-	Serine/threonine-protein kinase PknF
GCA_000308815.1_00405	-	-	-	-	+	-	-	-	Hypothetical protein
GCA_000308815.1_00407	+	-	-	-	+	-	+	-	ECF RNA polymerase sigma factor SigG
GCA_000308815.1_00409	-	-	-	-	+	-	-	-	Arginine biosynthesis bifunctional protein ArgJ beta chain
GCA_000308815.1_00410	-	-	-	-	+	-	-	-	Hypothetical protein
GCA_000308815.1_00411	-	-	-	-	+	-	-	-	Benzoylformate decarboxylase
GCA_000308815.1_00412	-	-	-	-	+	-	-	-	Carboxyethyl-arginine beta-lactam-synthase
GCA_000308815.1_00413	-	-	-	-	+	-	-	-	Agmatinase, mitochondrial
GCA_000308815.1_00414	-	-	-	-	+	-	-	-	Hypothetical protein
GCA_000308815.1_00415	-	-	-	-	+	-	-	-	Hypothetical protein
GCA_000308815.1_00416	-	-	-	-	+	-	-	-	Oxalate--CoA ligase
GCA_000308815.1_00418	-	-	-	-	+	-	-	-	ribonucleoside-diphosphate reductase beta chain
GCA_000308815.1_00419	-	-	-	-	+	-	-	-	acyl carrier protein
GCA_000308815.1_00420	-	-	-	-	+	-	-	-	Hypothetical protein
GCA_000308815.1_00421	-	-	-	-	+	-	-	-	Enduracididine beta-hydroxylase
GCA_000308815.1_00422	-	-	-	-	+	-	-	-	Methionine--tRNA ligase
GCA_000308815.1_00423	-	-	-	-	+	+	-	-	Insertion element IS402 uncharacterized 16.2 kDa protein
GCA_000308815.1_00424	-	-	-	-	+	-	-	-	Hypothetical protein
GCA_000308815.1_00425	-	-	-	-	+	-	-	-	Argininosuccinate lyase
GCA_000308815.1_00426	-	-	-	-	+	-	-	-	Argininosuccinate synthase
GCA_000308815.1_00428	-	-	-	-	+	-	-	-	Transcriptional regulatory protein EmbR
GCA_000308815.1_00429	-	-	-	-	+	-	-	-	two-component flavin-dependent monooxygenase
GCA_000308815.1_00431	-	-	-	-	+	-	-	-	Hypothetical protein
GCA_000308815.1_00433	-	-	-	-	+	-	-	-	Hypothetical protein
GCA_000308815.1_00437	-	-	-	-	+	+	-	-	Hypothetical protein
GCA_000308815.1_00439	-	-	+	-	+	-	-	-	Uncharacterized protein YwmC
GCA_000308815.1_00443	-	-	+	-	+	+	+	+	UPF0166 protein SCO7045
GCA_000308815.1_00463	-	-	-	-	+	+	-	+	Potassium channel HX13_20290
GCA_000308815.1_00466	-	-	-	-	+	-	-	-	Hypothetical protein
GCA_000308815.1_00484	-	-	-	-	+	-	-	-	Hypothetical protein
GCA_000308815.1_00489	-	-	-	-	+	-	-	-	Uncharacterized protein YqjY
GCA_000308815.1_00491	+	+	+	-	+	+	-	+	Uncharacterized protein MT2247
GCA_000308815.1_00493	-	-	-	-	+	-	-	+	Hypothetical protein
GCA_000308815.1_00494	-	-	-	-	+	-	-	-	Uncharacterized symporter YhjB
GCA_000308815.1_00495	-	-	-	-	+	-	+	-	Hypothetical protein
GCA_000308815.1_00497	-	-	-	-	+	-	-	-	Hypothetical protein
GCA_000308815.1_00498	-	-	-	-	+	-	-	-	Hypothetical protein
GCA_000308815.1_00499	+	+	+	-	+	+	-	+	Hypothetical protein
GCA_000308815.1_00500	-	-	-	-	+	-	-	-	Hypothetical protein
GCA_000308815.1_00502	-	-	-	-	+	-	-	-	uncharacterized protein
GCA_000308815.1_00503	-	-	-	-	+	-	+	-	Hypothetical protein
GCA_000308815.1_00505	-	-	-	-	+	-	-	-	Hypothetical protein
GCA_000308815.1_00506	-	-	-	-	+	-	-	-	Hypothetical protein
GCA_000308815.1_00507	-	-	-	-	+	-	-	-	Hypothetical protein
GCA_000308815.1_00508	-	-	-	-	+	-	-	-	Hypothetical protein
GCA_000308815.1_00509	-	-	-	-	+	-	-	+	Putative ATP-dependent DNA helicase Q1
GCA_000308815.1_00511	-	-	-	-	+	-	-	+	Hypothetical protein
GCA_000308815.1_00515	-	-	-	-	+	-	-	-	Hypothetical protein
GCA_000308815.1_00516	-	-	-	-	+	-	-	-	Hypothetical protein
GCA_000308815.1_00517	-	-	-	-	+	-	-	-	Hypothetical protein
GCA_000308815.1_00518	-	-	-	-	+	+	-	+	Hypothetical protein
GCA_000308815.1_00521	-	+	+	-	+	+	-	+	Uncharacterized protein R00369
GCA_000308815.1_00522	-	-	-	-	+	-	-	+	HTH-type transcriptional regulator MetR
GCA_000308815.1_00523	-	-	-	-	+	-	-	+	Branched-chain amino acid transport protein AzlC
GCA_000308815.1_00524	-	-	-	-	+	-	-	+	Hypothetical protein
GCA_000308815.1_00525	-	-	-	-	+	+	-	+	O-ureido-L-serine synthase
GCA_000308815.1_00527	+	-	-	-	+	-	-	+	Uncharacterized MFS-type transporter YhcA
GCA_000308815.1_00528	-	-	-	-	+	+	+	+	Hypothetical protein
GCA_000308815.1_00529	-	-	+	-	+	-	-	+	Redox sensor histidine kinase response regulator DevS
GCA_000308815.1_00532	-	-	-	-	+	+	-	+	Hypothetical protein
GCA_000308815.1_00533	-	-	+	-	+	+	+	+	RNA helicase CrhR
GCA_000308815.1_00539	-	-	-	-	+	-	-	+	GntR family transcriptional regulator, transcriptional repressor for pyruvate dehydrogenase complex
GCA_000308815.1_00540	-	-	-	-	+	+	-	+	Hypothetical protein
GCA_000308815.1_00541	-	-	-	-	+	+	-	+	Serine/threonine-protein kinase PknJ
GCA_000308815.1_00542	+	-	-	-	+	-	+	-	Hypothetical protein
GCA_000308815.1_00543	-	-	-	-	+	-	-	-	Hypothetical protein
GCA_000308815.1_00544	-	-	-	-	+	-	+	-	Hypothetical protein
GCA_000308815.1_00546	-	-	-	-	+	-	+	-	Decaprenyl-phosphate phosphoribosyltransferase
GCA_000308815.1_00549	-	-	-	-	+	-	-	-	Hypothetical protein
GCA_000308815.1_00555	-	+	-	-	+	-	-	-	Hypothetical protein
GCA_000308815.1_00557	-	-	+	-	+	-	-	-	Hypothetical protein
GCA_000308815.1_00562	-	-	-	-	+	+	-	-	Hypothetical protein
GCA_000308815.1_00563	-	-	+	-	+	-	-	-	Ketocytochalasin monooxygenase
GCA_000308815.1_00565	-	-	+	-	+	-	-	-	non-heme chloroperoxidase
GCA_000308815.1_00569	-	-	-	-	+	+	-	+	Universal stress protein MT2061
GCA_000308815.1_00570	-	-	+	-	+	+	+	+	Hypoxia sensor histidine kinase response regulator DosT
GCA_000308815.1_00572	-	-	+	-	+	+	-	+	Hypothetical protein
GCA_000308815.1_00573	-	-	+	-	+	+	+	+	menaquinone-dependent protoporphyrinogen oxidase
GCA_000308815.1_00575	-	-	+	-	+	+	+	+	Uncharacterized protein MT0087
GCA_000308815.1_00578	-	-	+	-	+	+	+	+	Putative NAD(P)H nitroreductase acg
GCA_000308815.1_00580	-	-	-	-	+	-	-	-	site-specific DNA recombinase
GCA_000308815.1_00581	-	-	-	-	+	-	-	-	Hypothetical protein
GCA_000308815.1_00582	-	-	-	-	+	-	-	-	Defense against restriction protein B
GCA_000308815.1_00583	-	-	-	-	+	-	-	-	Hypothetical protein
GCA_000308815.1_00586	-	-	-	-	+	-	-	-	Hypothetical protein
GCA_000308815.1_00587	-	-	-	-	+	-	-	-	Hypothetical protein
GCA_000308815.1_00588	-	-	-	-	+	-	-	-	Hypothetical protein
GCA_000308815.1_00589	-	-	-	-	+	-	-	-	Hypothetical protein
GCA_000308815.1_00590	-	-	-	-	+	-	-	-	Hypothetical protein
GCA_000308815.1_00591	-	-	-	-	+	-	-	-	Hypothetical protein
GCA_000308815.1_00592	-	-	-	-	+	-	-	-	Hypothetical protein
GCA_000308815.1_00593	-	-	-	-	+	-	-	-	Hypothetical protein
GCA_000308815.1_00595	-	-	-	-	+	-	-	-	Hypothetical protein
GCA_000308815.1_00596	-	-	-	-	+	-	-	-	Spore coat protein SP96
GCA_000308815.1_00597	-	-	-	-	+	-	-	-	Hypothetical protein
GCA_000308815.1_00598	-	-	-	-	+	-	-	-	Hypothetical protein
GCA_000308815.1_00599	-	-	-	-	+	-	-	-	Hypothetical protein
GCA_000308815.1_00600	-	-	-	-	+	-	-	-	Hypothetical protein
GCA_000308815.1_00601	-	-	-	-	+	-	-	-	Hypothetical protein
GCA_000308815.1_00602	-	-	-	-	+	-	-	-	Hypothetical protein
GCA_000308815.1_00603	-	-	-	-	+	-	-	-	Hypothetical protein
GCA_000308815.1_00604	-	-	-	-	+	-	-	-	Hypothetical protein
GCA_000308815.1_00605	-	-	-	-	+	-	-	-	Hypothetical protein
GCA_000308815.1_00607	-	-	-	-	+	-	-	-	Hypothetical protein
GCA_000308815.1_00608	+	-	-	-	+	-	-	-	Hypothetical protein
GCA_000308815.1_00609	+	-	-	-	+	+	-	-	exodeoxyribonuclease X
GCA_000308815.1_00610	+	-	-	-	+	-	-	-	Hypothetical protein
GCA_000308815.1_00614	-	-	-	-	+	-	-	-	Hypothetical protein
GCA_000308815.1_00619	-	-	-	-	+	-	-	-	Hypothetical protein
GCA_000308815.1_00620	-	-	-	-	+	-	-	-	Hypothetical protein
GCA_000308815.1_00621	-	-	-	-	+	-	-	-	Hypothetical protein
GCA_000308815.1_00622	-	-	-	-	+	-	-	-	4''-mycarosyl isovaleryl-CoA transferase
GCA_000308815.1_00623	-	-	+	-	+	-	+	-	Hypothetical protein
GCA_000308815.1_00624	-	-	-	-	+	-	-	-	Hypothetical protein
GCA_000308815.1_00625	-	-	+	-	+	-	-	-	Hypothetical protein
GCA_000308815.1_00627	-	-	-	-	+	-	-	-	Insertion sequence IS5376 putative ATP-binding protein
GCA_000308815.1_00628	-	-	-	-	+	-	-	-	Hypothetical protein
GCA_000308815.1_00629	-	-	-	-	+	-	-	-	Hypothetical protein
GCA_000308815.1_00630	-	-	-	-	+	-	-	-	Hypothetical protein
GCA_000308815.1_00631	-	+	-	-	+	-	-	-	Hypothetical protein
GCA_000308815.1_00632	-	-	-	-	+	-	-	-	Carboxylesterase LipF
GCA_000308815.1_00633	-	-	-	-	+	-	-	-	Hypothetical protein
GCA_000308815.1_00634	-	+	-	-	+	-	-	-	Hypothetical protein
GCA_000308815.1_00635	-	-	-	-	+	-	-	-	Ketocytochalasin monooxygenase
GCA_000308815.1_00636	-	-	-	-	+	-	-	-	4-carboxymuconolactone decarboxylase
GCA_000308815.1_00637	-	-	-	-	+	-	-	-	4-hydroxyacetophenone monooxygenase
GCA_000308815.1_00638	-	-	+	-	+	-	-	+	Hypothetical protein
GCA_000308815.1_00639	-	-	+	-	+	-	-	+	Hypothetical protein
GCA_000308815.1_00640	-	-	+	-	+	-	-	+	Chemotaxis response regulator protein-glutamate methylesterase 1
GCA_000308815.1_00642	-	-	-	-	+	+	-	+	Epidermal retinol dehydrogenase 2
GCA_000308815.1_00643	-	-	-	-	+	-	-	-	Alpha-methylacyl-CoA racemase
GCA_000308815.1_00645	-	-	-	-	+	-	-	-	ATP-dependent leucine adenylase
GCA_000308815.1_00646	-	-	-	-	+	-	-	-	uncharacterized protein
GCA_000308815.1_00647	-	-	-	-	+	-	-	-	Cell wall protein DAN4
GCA_000308815.1_00648	-	-	-	-	+	-	-	-	Hypothetical protein
GCA_000308815.1_00649	-	-	-	-	+	-	-	-	Hypothetical protein
GCA_000308815.1_00650	-	-	-	-	+	-	-	-	Hypothetical protein
GCA_000308815.1_00651	-	-	+	-	+	-	-	-	Stage 0 sporulation protein A
GCA_000308815.1_00652	-	-	-	-	+	-	-	-	two-component system, NarL family, sensor kinase
GCA_000308815.1_00653	-	-	-	-	+	-	-	-	Hypothetical protein
GCA_000308815.1_00654	-	-	-	-	+	-	-	-	Hypothetical protein
GCA_000308815.1_00655	-	-	-	-	+	-	-	-	Hypothetical protein
GCA_000308815.1_00656	-	-	-	-	+	-	-	-	Hypothetical protein
GCA_000308815.1_00657	-	-	-	-	+	-	-	-	Hypothetical protein
GCA_000308815.1_00659	-	-	-	-	+	-	-	-	Hypothetical protein
GCA_000308815.1_00660	-	-	-	-	+	-	-	-	Hypothetical protein
[truncated: 15,318 more rows]

## Sheet: Table S4
Table S4. Orthologous genes among seven Nocardia seriolae strains
Representative CDS name	EM150506	CK-14008	SY24	N-2927	U-1	UTF1	ZJ0503	Product
GCA_000583715.2_00003	-	-	-	+	+	-	-	Hypothetical protein
GCA_000583715.2_00012	-	-	-	+	+	-	-	Hypothetical protein
GCA_000583715.2_00016	+	+	-	+	+	+	-	putative transposase
GCA_000583715.2_00017	+	+	-	+	+	-	-	Hypothetical protein
GCA_000583715.2_00019	-	-	-	+	+	-	-	Hypothetical protein
GCA_000583715.2_00028	-	+	+	+	+	-	-	Protoheme IX farnesyltransferase
GCA_000583715.2_00034	+	+	+	+	+	+	-	Transposase InsF for insertion sequence IS3A
GCA_000583715.2_00040	+	+	-	+	+	+	-	transposase
GCA_000583715.2_00042	-	-	-	+	+	-	-	Hypothetical protein
GCA_000583715.2_00054	-	-	-	+	+	-	-	Hypothetical protein
GCA_000583715.2_00058	+	+	-	+	+	+	-	Uncharacterized protein MT1741Mb1728c
GCA_000583715.2_00066	+	+	+	+	+	-	-	Hypothetical protein
GCA_000583715.2_00067	+	+	+	+	+	-	-	Hypothetical protein
GCA_000583715.2_00068	+	+	+	+	+	-	-	Hypothetical protein
GCA_000583715.2_00103	-	+	+	+	+	-	-	Aminodeoxychorismate synthase component 1
GCA_000583715.2_00104	-	+	+	+	+	-	-	D-alanine transaminase
GCA_000583715.2_00105	-	+	+	+	+	-	-	Hypothetical protein
GCA_000583715.2_00106	-	+	+	+	+	-	-	Mycinamicin VIII C21 methyl hydroxylase
GCA_000583715.2_00109	-	-	-	+	+	-	-	Hypothetical protein
GCA_000583715.2_00110	+	+	+	+	+	-	-	Hypothetical protein
GCA_000583715.2_00111	+	+	+	+	+	-	-	Probable DNA-invertase y4cG
GCA_000583715.2_00112	+	+	+	+	+	-	-	Hypothetical protein
GCA_000583715.2_00113	+	+	+	+	+	-	-	Hypothetical protein
GCA_000583715.2_00114	+	+	+	+	+	-	-	uncharacterized protein
GCA_000583715.2_00166	-	-	-	+	-	-	-	Hypothetical protein
GCA_000583715.2_00180	-	-	-	+	-	-	-	Hypothetical protein
GCA_000583715.2_00181	-	-	-	+	+	-	-	Hypothetical protein
GCA_000583715.2_00202	-	-	-	+	+	-	-	Hypothetical protein
GCA_000583715.2_00220	+	+	+	+	+	-	-	putative transposase
GCA_000583715.2_00221	-	+	+	+	+	-	-	Hypothetical protein
GCA_000583715.2_00222	-	+	+	+	+	-	-	Nodulation protein U
GCA_000583715.2_00223	-	-	-	+	+	-	-	Cytochrome P450 119
GCA_000583715.2_00290	-	-	-	+	+	-	-	Hypothetical protein
GCA_000583715.2_00297	-	-	-	+	-	-	-	Hypothetical protein
GCA_000583715.2_00421	-	-	-	+	+	-	-	Capsid protein F
GCA_000583715.2_00422	-	-	-	+	+	-	-	Minor spike protein H
GCA_000583715.2_00423	-	-	-	+	+	-	-	Replication-associated protein A
GCA_000583715.2_00497	-	-	-	+	-	-	-	Hypothetical protein
GCA_000583715.2_00517	+	+	+	+	+	-	-	ECF RNA polymerase sigma factor SigW
GCA_000583715.2_00518	+	+	+	+	+	-	-	Hypothetical protein
GCA_000583715.2_00519	+	+	+	+	+	-	-	Azole resistance protein 1
GCA_000583715.2_00520	+	+	+	+	+	-	-	uncharacterized protein
GCA_000583715.2_00521	+	+	+	+	+	-	-	Hypothetical protein
GCA_000583715.2_00522	+	+	+	+	+	-	-	Hypothetical protein
GCA_000583715.2_00523	+	+	+	+	+	-	-	Uncharacterized protein MT2064
GCA_000583715.2_00524	+	+	+	+	+	-	-	Hypothetical protein
GCA_000583715.2_00525	+	+	+	+	+	-	-	Hypothetical protein
GCA_000583715.2_00613	-	-	-	+	+	-	-	Hypothetical protein
GCA_000583715.2_00845	-	-	-	+	+	-	-	Hypothetical protein
GCA_000583715.2_00918	-	-	+	+	+	-	-	Hypothetical protein
GCA_000583715.2_00978	-	-	-	+	+	-	-	Hypothetical protein
GCA_000583715.2_01065	-	+	-	+	+	+	-	Hypothetical protein
GCA_000583715.2_01153	-	-	-	+	+	-	-	Hypothetical protein
GCA_000583715.2_01175	-	-	-	+	+	-	-	Hypothetical protein
GCA_000583715.2_01261	+	+	-	+	+	+	-	Hypothetical protein
GCA_000583715.2_01308	+	+	+	+	+	+	-	Hypothetical protein
GCA_000583715.2_01373	-	-	-	+	-	-	-	Hypothetical protein
GCA_000583715.2_01615	-	-	-	+	+	-	-	Hypothetical protein
GCA_000583715.2_01679	+	-	-	+	-	-	-	Hypothetical protein
GCA_000583715.2_01680	+	+	+	+	+	-	-	Hypothetical protein
GCA_000583715.2_01681	+	+	+	+	+	-	-	Hypothetical protein
GCA_000583715.2_01682	+	+	+	+	+	-	-	Probable copper-transporting ATPase PacS
GCA_000583715.2_01683	+	+	+	+	+	-	-	Nitrogen fixation protein FixI
GCA_000583715.2_01684	+	+	+	+	+	-	-	uncharacterized protein
GCA_000583715.2_01685	+	+	+	+	+	-	-	Hypothetical protein
GCA_000583715.2_01686	+	+	+	+	+	-	-	Hypothetical protein
GCA_000583715.2_01687	+	+	+	+	+	-	-	Hypothetical protein
GCA_000583715.2_01688	+	+	+	+	+	-	-	Hypothetical protein
GCA_000583715.2_01689	+	+	+	+	+	-	-	Hypothetical protein
GCA_000583715.2_01690	+	+	+	+	+	-	-	6-aminohexanoate-oligomer exohydrolase
GCA_000583715.2_01691	+	+	+	+	+	-	-	Hypothetical protein
GCA_000583715.2_01692	+	+	+	+	+	-	-	Hypothetical protein
GCA_000583715.2_01693	+	+	+	+	+	-	-	Hypothetical protein
GCA_000583715.2_01694	+	+	+	+	+	-	-	Hypothetical protein
GCA_000583715.2_01695	+	+	+	+	+	-	-	Hypothetical protein
GCA_000583715.2_01696	+	+	+	+	+	-	-	Glycoprotein gp2
GCA_000583715.2_01697	+	+	+	+	+	-	-	Hypothetical protein
GCA_000583715.2_01698	+	+	+	+	+	-	-	Hypothetical protein
GCA_000583715.2_01699	+	+	+	+	+	-	-	Potassium channel B446_29190
GCA_000583715.2_01700	+	+	+	+	+	-	-	Hypothetical protein
GCA_000583715.2_01701	+	+	+	+	+	-	-	Hypothetical protein
GCA_000583715.2_01702	+	+	+	+	+	-	-	Hypothetical protein
GCA_000583715.2_01703	+	+	+	+	+	-	-	AraC family transcriptional regulator, transcriptional activator of pobA
GCA_000583715.2_01910	-	-	-	+	+	-	-	Hypothetical protein
GCA_000583715.2_02018	-	-	-	+	+	-	-	Hypothetical protein
GCA_000583715.2_02497	-	-	-	+	+	-	-	Daunorubicin/doxorubicin resistance ABC transporter permease protein DrrB
GCA_000583715.2_02916	+	+	+	+	+	-	-	Chemotaxis response regulator protein-glutamate methylesterase 1
GCA_000583715.2_02917	+	+	+	+	+	-	-	Protein translocase subunit SecY
GCA_000583715.2_02918	+	+	+	+	+	-	-	Hypothetical protein
GCA_000583715.2_02919	+	+	+	+	+	-	-	Imidazolonepropionase
GCA_000583715.2_02920	+	+	+	+	+	-	-	5-methylthioadenosine/S-adenosylhomocysteine deaminase
GCA_000583715.2_02921	+	+	+	+	+	-	-	Allantoate amidohydrolase
GCA_000583715.2_02922	+	+	+	+	+	-	-	Urocanate hydratase
GCA_000583715.2_02923	+	+	+	+	+	-	-	Probable histidine ammonia-lyase
GCA_000583715.2_02924	+	+	+	+	+	-	-	HTH-type transcriptional repressor AllR
GCA_000583715.2_02925	+	+	+	+	+	-	-	Hypothetical protein
GCA_000583715.2_02926	+	+	+	+	+	-	-	Anhydrotetracycline monooxygenase
GCA_000583715.2_02927	+	+	+	+	+	-	-	Uncharacterized HTH-type transcriptional regulator MT1607
GCA_000583715.2_02928	+	+	+	+	+	-	-	Monoterpene epsilon-lactone hydrolase
GCA_000583715.2_02929	+	+	+	+	+	-	-	Probable arabinosyltransferase B
GCA_000583715.2_02930	+	+	+	+	+	-	-	Diacylglycerol acyltransferase/mycolyltransferase Ag85A
GCA_000583715.2_02931	+	+	+	+	+	-	-	Hypothetical protein
GCA_000583715.2_02932	+	+	+	+	+	-	-	Cytokinin riboside 5'-monophosphate phosphoribohydrolase LOG8
GCA_000583715.2_02933	+	+	+	+	+	-	-	Hypothetical protein
GCA_000583715.2_02934	+	+	+	+	+	-	-	Hypothetical protein
GCA_000583715.2_02935	+	+	+	+	+	-	-	Hypothetical protein
GCA_000583715.2_02936	+	+	+	+	+	-	-	uncharacterized protein
GCA_000583715.2_02937	+	+	+	+	+	-	-	Hypothetical protein
GCA_000583715.2_02938	+	+	+	+	+	-	-	Polyprenol-phosphate-mannose-dependent alpha-(1-2)-phosphatidylinositol mannoside mannosyltransferase
GCA_000583715.2_02939	+	+	+	+	+	-	-	Ammonium transporter 1
GCA_000583715.2_02940	+	+	+	+	+	-	-	Hypothetical protein
GCA_000583715.2_02941	+	+	+	+	+	-	-	Hypothetical protein
GCA_000583715.2_02942	+	+	+	+	+	-	-	Diacylglycerol acyltransferase/mycolyltransferase Ag85A
GCA_000583715.2_02943	+	+	+	+	+	-	-	Hypothetical protein
GCA_000583715.2_02944	+	+	+	+	+	-	-	Oligopeptidase A
GCA_000583715.2_02945	+	+	+	+	+	-	-	Hypothetical protein
GCA_000583715.2_03089	-	-	-	+	+	-	-	Hypothetical protein
GCA_000583715.2_03218	-	+	+	+	+	+	-	Hypothetical protein
GCA_000583715.2_03219	-	+	+	+	+	+	-	formin 1
GCA_000583715.2_03704	+	+	+	+	+	-	-	Hypothetical protein
GCA_000583715.2_03884	+	+	+	+	+	-	-	Hypothetical protein
GCA_000583715.2_04298	+	+	+	+	+	-	-	Hypothetical protein
GCA_000583715.2_04392	-	-	-	+	+	-	-	putative transposase
GCA_000583715.2_04393	-	-	-	+	+	-	-	Ribose import ATP-binding protein RbsA
GCA_000583715.2_04454	+	+	+	+	+	+	-	3-beta-hydroxysteroid dehydrogenase
GCA_000583715.2_04515	-	-	-	+	+	-	-	Hypothetical protein
GCA_000583715.2_04782	+	+	+	+	+	+	-	Hypothetical protein
GCA_000583715.2_06334	+	+	+	+	+	+	+	Cold shock protein CapA
GCA_000583715.2_07070	-	-	-	+	+	-	-	Polyketide synthase PksJ
GCA_000583715.2_07247	-	-	-	+	+	-	-	Hypothetical protein
GCA_000763165.1_00001	+	+	+	+	+	+	+	UDP-N-acetylglucosamine 1-carboxyvinyltransferase
GCA_000763165.1_00002	+	+	+	+	+	+	+	Cob(I)yrinic acid a,c-diamide adenosyltransferase
GCA_000763165.1_00003	+	+	+	+	+	+	+	Uncharacterized protein ML1147
GCA_000763165.1_00004	+	+	+	+	+	+	+	Hypothetical protein
GCA_000763165.1_00005	+	+	+	+	+	+	+	Hypothetical protein
GCA_000763165.1_00006	+	+	+	+	+	+	+	NDMA-dependent alcohol dehydrogenase
GCA_000763165.1_00007	+	+	+	+	+	+	+	ATP synthase epsilon chain
GCA_000763165.1_00008	+	+	+	+	+	+	+	ATP synthase subunit beta
GCA_000763165.1_00009	+	+	+	+	+	+	+	ATP synthase gamma chain
GCA_000763165.1_00010	+	+	+	+	+	+	+	ATP synthase subunit alpha
GCA_000763165.1_00011	+	+	+	+	+	+	+	ATP synthase subunit delta
GCA_000763165.1_00012	+	+	+	+	+	+	+	ATP synthase subunit b
GCA_000763165.1_00013	+	+	+	+	+	+	+	ATP synthase subunit c
GCA_000763165.1_00014	+	+	+	+	+	+	+	ATP synthase subunit a
GCA_000763165.1_00015	+	+	+	+	+	+	+	Hypothetical protein
GCA_000763165.1_00016	+	+	+	+	+	+	+	Decaprenyl-phosphate N-acetylglucosaminephosphotransferase
GCA_000763165.1_00017	+	+	+	+	+	+	+	Putative threonylcarbamoyl-AMP synthase
GCA_000763165.1_00018	+	+	+	+	+	+	+	Hypothetical protein
GCA_000763165.1_00019	+	+	+	+	+	+	+	Release factor glutamine methyltransferase
GCA_000763165.1_00020	+	+	+	+	+	+	+	Aminoglycoside N(6')-acetyltransferase type 1
GCA_000763165.1_00021	+	+	+	+	+	+	+	Peptide chain release factor 1
GCA_000763165.1_00022	+	+	+	+	+	+	+	50S ribosomal protein L31
GCA_000763165.1_00023	+	+	+	+	+	+	+	Transcription termination factor Rho
GCA_000763165.1_00024	+	+	+	+	+	+	+	Homoserine kinase
GCA_000763165.1_00025	+	+	+	+	+	+	+	Threonine synthase
GCA_000763165.1_00026	+	+	+	+	+	+	+	Homoserine dehydrogenase
GCA_000763165.1_00027	+	+	+	+	+	+	+	Diaminopimelate decarboxylase
GCA_000763165.1_00028	+	+	+	+	+	+	+	Arginine--tRNA ligase
GCA_000763165.1_00029	+	+	+	+	+	+	+	Hypothetical protein
GCA_000763165.1_00030	+	+	+	+	+	+	+	Hypothetical protein
GCA_000763165.1_00032	+	+	+	+	+	+	+	triacylglycerol lipase
GCA_000763165.1_00033	+	+	+	+	+	+	+	Hypothetical protein
GCA_000763165.1_00034	+	+	+	+	+	+	+	Hypothetical protein
GCA_000763165.1_00035	+	+	+	+	+	+	+	ABC transporter I family member 1
GCA_000763165.1_00036	+	+	+	+	+	+	+	Fe(3+)-transport system permease protein FbpB 2
GCA_000763165.1_00037	+	+	+	+	+	+	+	Iron uptake protein A1
GCA_000763165.1_00038	+	+	+	+	+	+	+	Hypothetical protein
GCA_000763165.1_00040	+	+	+	+	+	+	+	Uncharacterized HTH-type transcriptional regulator YhbI
GCA_000763165.1_00041	+	+	+	+	+	+	+	molecular chaperone HscA
GCA_000763165.1_00042	+	+	+	+	+	+	+	Probable enoyl-CoA hydratase echA8
GCA_000763165.1_00043	+	+	+	+	+	+	+	3-hydroxyisobutyrate dehydrogenase, mitochondrial
GCA_000763165.1_00044	+	+	+	+	+	+	+	3-hydroxyisobutyryl-CoA hydrolase, mitochondrial
GCA_000763165.1_00045	+	+	+	+	+	+	+	Probable medium-chain specific acyl-CoA dehydrogenase 2, mitochondrial
GCA_000763165.1_00046	+	+	+	+	+	+	+	NAD/NADP-dependent betaine aldehyde dehydrogenase
GCA_000763165.1_00047	+	+	+	+	+	+	+	P-loop GTPase
GCA_000763165.1_00048	+	+	+	+	+	+	+	Hypothetical protein
GCA_000763165.1_00049	+	+	+	+	+	+	+	Tetracenomycin polyketide synthesis 8-O-methyl transferase TcmO
GCA_000763165.1_00050	+	+	+	+	+	+	+	TetR/AcrR family transcriptional regulator, acrAB operon repressor
GCA_000763165.1_00051	+	+	+	+	+	+	+	Putative oxidoreductase SadH
GCA_000763165.1_00052	+	+	+	+	+	+	+	Hypothetical protein
GCA_000763165.1_00053	+	+	+	+	+	+	+	4-hydroxyacetophenone monooxygenase
GCA_000763165.1_00054	+	+	+	+	+	+	+	Baeyer-Villiger monooxygenase
GCA_000763165.1_00055	+	+	+	+	+	+	+	Hypothetical protein
GCA_000763165.1_00056	+	+	+	+	+	+	+	Hypothetical protein
GCA_000763165.1_00057	+	+	+	+	+	+	+	Hypothetical protein
GCA_000763165.1_00059	+	+	+	+	+	+	+	Uncharacterized protein YEL023C
GCA_000763165.1_00060	+	+	+	+	+	+	+	Uncharacterized protein Rv2102
GCA_000763165.1_00061	+	+	+	+	+	+	+	TATA-binding protein-associated factor MOT1
GCA_000763165.1_00062	+	+	+	+	+	+	+	Hypothetical protein
GCA_000763165.1_00063	+	+	+	+	+	+	+	Hypothetical protein
GCA_000763165.1_00064	+	+	+	+	+	+	+	Hypothetical protein
GCA_000763165.1_00065	+	+	+	+	+	+	+	Uncharacterized 37.1 kDa protein in transposon TN4556
GCA_000763165.1_00066	+	+	+	+	+	+	+	Putative thiosulfate sulfurtransferase SseB
GCA_000763165.1_00067	+	+	+	+	+	+	+	Inner membrane protein YdcO
GCA_000763165.1_00069	+	+	+	+	+	+	+	Proline dehydrogenase transcriptional activator
GCA_000763165.1_00070	+	+	+	+	+	+	+	2-oxoisovalerate dehydrogenase subunit alpha
GCA_000763165.1_00071	+	+	+	+	+	+	+	Pyruvate dehydrogenase E1 component subunit beta
GCA_000763165.1_00072	+	+	+	+	+	+	+	Dihydrolipoyllysine-residue succinyltransferase component of 2-oxoglutarate dehydrogenase complex
GCA_000763165.1_00073	+	+	+	+	+	+	+	acyl-CoA thioester hydrolase
GCA_000763165.1_00074	+	+	+	+	+	+	+	RCS-specific HTH-type transcriptional activator RclR
GCA_000763165.1_00075	+	+	+	+	+	+	+	Prestalk A differentiation protein A
GCA_000763165.1_00076	+	+	+	+	+	+	+	Membrane protein MosC
GCA_000763165.1_00077	+	+	+	+	+	+	+	putative acetyltransferase
GCA_000763165.1_00078	+	+	+	+	+	+	+	Uncharacterized MFS-type transporter YitG
GCA_000763165.1_00079	+	+	+	+	+	+	+	dipeptidase E
GCA_000763165.1_00080	+	+	+	+	+	+	+	Hypothetical protein
GCA_000763165.1_00081	+	+	+	+	+	+	+	Protein hit
GCA_000763165.1_00082	+	+	+	+	+	+	+	Alanine dehydrogenase
GCA_000763165.1_00083	+	+	+	+	+	+	+	NAD(P) transhydrogenase, mitochondrial
GCA_000763165.1_00084	+	+	+	+	+	+	+	NAD(P) transhydrogenase subunit beta
GCA_000763165.1_00085	+	+	+	+	+	+	+	HTH-type transcriptional repressor ComR
GCA_000763165.1_00086	+	+	+	+	+	+	+	3-oxoacyl-[acyl-carrier-protein] reductase FabG
GCA_000763165.1_00087	+	+	+	+	+	+	+	chaperonin GroES
GCA_000763165.1_00088	+	+	+	+	+	+	+	HTH-type transcriptional repressor SCO4008
GCA_000763165.1_00089	+	+	+	+	+	+	+	Methyl viologen resistance protein SmvA
GCA_000763165.1_00090	+	+	+	+	+	+	+	Glycolate oxidase subunit GlcD
GCA_000763165.1_00091	+	+	+	+	+	+	+	uncharacterized protein
GCA_000763165.1_00092	+	+	+	+	+	+	+	Hypothetical protein
GCA_000763165.1_00093	+	+	+	+	+	+	+	Probable acyl-CoA dehydrogenase fadE25
GCA_000763165.1_00094	+	+	+	+	+	+	+	Putative mycofactocin biosynthesis transcriptional regulator MftR
GCA_000763165.1_00095	+	+	+	+	+	+	+	N5-carboxyaminoimidazole ribonucleotide mutase
GCA_000763165.1_00096	+	+	+	+	+	+	+	Phosphoribosylaminoimidazole carboxylase, chloroplastic
GCA_000763165.1_00097	+	+	+	+	+	+	+	Hypothetical protein
GCA_000763165.1_00098	+	+	+	+	+	+	+	Sensor-type histidine kinase PrrB
GCA_000763165.1_00099	+	+	+	+	+	+	+	Alkaline phosphatase synthesis transcriptional regulatory protein PhoP
GCA_000763165.1_00100	+	+	+	+	+	+	+	Hypothetical protein
GCA_000763165.1_00101	+	+	+	+	+	+	+	two-component system, OmpR family, sensor kinase
GCA_000763165.1_00102	+	+	+	+	+	+	+	Response regulator ArlR
GCA_000763165.1_00103	+	+	+	+	+	+	+	Hypothetical protein
GCA_000763165.1_00104	+	+	+	+	+	+	+	Putative acyl-[acyl-carrier-protein] desaturase desA1
GCA_000763165.1_00105	+	+	+	+	+	+	+	Serine/threonine-protein kinase pkn3
GCA_000763165.1_00106	+	+	+	+	+	+	+	Bifunctional ligase/repressor BirA
GCA_000763165.1_00107	+	+	+	+	+	+	+	Hypothetical protein
GCA_000763165.1_00108	+	+	+	+	+	+	+	Hypothetical protein
GCA_000763165.1_00109	+	+	+	+	+	+	+	Hypothetical protein
GCA_000763165.1_00110	+	+	+	+	+	+	+	Methylcrotonoyl-CoA carboxylase subunit alpha, mitochondrial
GCA_000763165.1_00111	+	+	+	+	+	+	+	Putative thiosulfate sulfurtransferase SseA
GCA_000763165.1_00112	+	+	+	+	+	+	+	Hypothetical protein
GCA_000763165.1_00113	+	+	+	+	+	+	+	Maf-like protein RHA1_ro06290
GCA_000763165.1_00114	+	+	+	+	+	+	+	Hypothetical protein
GCA_000763165.1_00115	+	+	+	+	+	+	+	Propionyl-CoA carboxylase beta chain
GCA_000763165.1_00116	+	+	+	+	+	+	+	Hypothetical protein
GCA_000763165.1_00117	+	+	+	+	+	+	+	Transcription initiation factor TFIID subunit 5
GCA_000763165.1_00118	+	+	+	+	+	+	+	Probable L-lysine-epsilon aminotransferase
GCA_000763165.1_00119	+	+	+	+	+	+	+	Uncharacterized HTH-type transcriptional regulator PF1543
GCA_000763165.1_00120	+	+	+	+	+	+	+	Aldehyde dehydrogenase family 9 member A1-B
GCA_000763165.1_00121	+	+	+	+	+	+	+	Tropinone reductase-like 1
GCA_000763165.1_00122	+	+	+	+	+	+	+	NTE family protein
GCA_000763165.1_00123	+	+	+	+	+	+	+	TetR/AcrR family transcriptional regulator, repressor of the mexAB-oprM multidrug resistance operon
GCA_000763165.1_00124	+	+	+	+	+	+	+	probable phosphoglycerate mutase
GCA_000763165.1_00125	+	+	+	+	+	+	+	Probable ATP-dependent helicase lhr
GCA_000763165.1_00126	+	+	+	+	+	+	+	Endonuclease 8 2
GCA_000763165.1_00127	+	+	+	+	+	+	+	Hypothetical protein
GCA_000763165.1_00128	+	+	+	+	+	+	+	Hypothetical protein
GCA_000763165.1_00129	+	+	+	+	+	+	+	Hypothetical protein
GCA_000763165.1_00130	+	+	+	+	+	+	+	Hypothetical protein
GCA_000763165.1_00131	+	+	+	+	+	+	+	Hypothetical protein
GCA_000763165.1_00132	+	+	+	+	+	+	+	Putative quercetin 2,3-dioxygenase MT0190
GCA_000763165.1_00133	+	+	+	+	+	+	+	8-oxo-dGTP diphosphatase
GCA_000763165.1_00134	+	+	+	+	+	+	+	Uncharacterized MFS-type transporter MT0042
GCA_000763165.1_00135	+	+	+	+	+	+	+	Anther-specific proline-rich protein APG
GCA_000763165.1_00136	-	-	-	-	-	+	+	WAS protein family, member 2
GCA_000763165.1_00137	+	+	+	+	+	+	+	Hypothetical protein
GCA_000763165.1_00138	+	+	+	+	+	+	+	KipI antagonist
GCA_000763165.1_00139	+	+	+	+	+	+	+	Uncharacterized protein YbgJ
GCA_000763165.1_00140	+	+	+	+	+	+	+	UPF0271 protein Arth_0093
GCA_000763165.1_00141	+	+	+	+	+	+	+	Molybdenum import ATP-binding protein ModC
GCA_000763165.1_00142	+	+	+	+	+	+	+	prolyl oligopeptidase
GCA_000763165.1_00143	+	+	+	+	+	+	+	Molybdenum transport system permease protein ModB
GCA_000763165.1_00144	+	+	+	+	+	+	+	Molybdate-binding protein
GCA_000763165.1_00145	+	+	+	+	+	+	+	molybdate transport system regulatory protein
GCA_000763165.1_00146	+	+	+	+	+	+	+	Hypothetical protein
GCA_000763165.1_00147	+	+	+	+	+	+	+	CCA-adding enzyme
GCA_000763165.1_00148	+	+	+	+	+	+	+	Putative mutator protein MutT4
GCA_000763165.1_00149	+	+	+	+	+	+	+	Hypothetical protein
GCA_000763165.1_00150	+	+	+	+	+	+	+	Probable peptidoglycan biosynthesis protein MviN
GCA_000763165.1_00151	+	+	+	+	+	+	+	ECF RNA polymerase sigma factor SigM
GCA_000763165.1_00152	+	+	+	+	+	+	+	Hypothetical protein
GCA_000763165.1_00153	+	+	+	+	+	+	+	Thioredoxin reductase
GCA_000763165.1_00154	+	+	+	+	+	+	+	Thioredoxin-1
GCA_000763165.1_00155	+	+	+	+	+	+	+	N-acetylmuramoyl-L-alanine amidase CwlM
GCA_000763165.1_00156	+	+	+	+	+	+	+	Hypothetical protein
GCA_000763165.1_00157	+	+	+	+	+	+	+	Probable chromosome-partitioning protein ParB
GCA_000763165.1_00158	+	+	+	+	+	+	+	Sporulation initiation inhibitor protein Soj
GCA_000763165.1_00159	+	+	+	+	+	+	+	Ribosomal RNA small subunit methyltransferase G
GCA_000763165.1_00160	+	+	+	+	+	+	+	Protein jag
GCA_000763165.1_00161	+	+	+	+	+	+	+	Membrane protein insertase YidC
GCA_000763165.1_00162	+	+	+	+	+	+	+	Putative membrane protein insertion efficiency factor
GCA_000763165.1_00163	+	+	+	+	+	+	+	Ribonuclease P protein component
GCA_000763165.1_00164	+	+	+	+	+	+	+	50S ribosomal protein L34
GCA_000763165.1_00165	+	+	+	+	+	+	+	Chromosomal replication initiator protein DnaA
GCA_000763165.1_00166	+	+	+	+	+	+	+	DNA polymerase III subunit beta
GCA_000763165.1_00167	+	+	+	+	+	+	+	DNA replication and repair protein RecF
GCA_000763165.1_00168	+	+	+	+	+	+	+	UPF0232 protein RHA1_ro03670
GCA_000763165.1_00169	+	+	+	+	+	+	+	DNA gyrase subunit B
GCA_000763165.1_00170	+	+	+	+	+	+	+	DNA gyrase subunit A
GCA_000763165.1_00171	+	+	+	+	+	+	+	Uncharacterized protein ML0007
GCA_000763165.1_00174	+	+	+	+	+	+	+	Hypothetical protein
GCA_000763165.1_00175	+	+	+	+	+	+	+	Hypothetical protein
GCA_000763165.1_00176	+	+	+	+	+	+	+	Hypothetical protein
GCA_000763165.1_00177	+	+	+	+	+	+	+	Adenylate cyclase
GCA_000763165.1_00178	+	+	+	+	+	+	+	Ribose import ATP-binding protein RbsA 1
GCA_000763165.1_00179	+	+	+	+	+	+	+	Daunorubicin/doxorubicin resistance ABC transporter permease protein DrrB
GCA_000763165.1_00180	+	+	+	+	+	+	+	Hypothetical protein
GCA_000763165.1_00181	+	+	+	+	+	+	+	Glutamine--fructose-6-phosphate aminotransferase [isomerizing]
GCA_000763165.1_00182	+	+	+	+	+	+	+	Hypothetical protein
GCA_000763165.1_00183	+	+	+	+	+	+	+	Probable peptidyl-prolyl cis-trans isomerase A
GCA_000763165.1_00184	+	+	+	+	+	+	+	Putative rhomboid protease YdcA
GCA_000763165.1_00185	+	+	+	+	+	+	+	Hypothetical protein
GCA_000763165.1_00186	+	+	+	+	+	+	+	Cell division protein CrgA
GCA_000763165.1_00187	+	+	+	+	+	+	+	Anthranilate synthase component 2
GCA_000763165.1_00188	+	+	+	+	+	+	+	2,5-diamino-6-ribosylamino-4(3H)-pyrimidinone 5'-phosphate reductase
GCA_000763165.1_00189	+	+	+	+	+	+	+	diaminohydroxyphosphoribosylaminopyrimidine deaminase / 5-amino-6-(5-phosphoribosylamino)uracil reductase
GCA_000763165.1_00190	+	+	+	+	+	+	+	Serine/threonine-protein kinase PknB
GCA_000763165.1_00191	+	+	+	+	+	+	+	Probable serine/threonine-protein kinase PknB
GCA_000763165.1_00192	+	+	+	+	+	+	+	Penicillin-binding protein A
GCA_000763165.1_00193	+	+	+	+	+	+	+	Uncharacterized FtsW-like protein
GCA_000763165.1_00194	+	+	+	+	+	+	+	PP2C-family Ser/Thr phosphatase
GCA_000763165.1_00195	+	+	+	+	+	+	+	FHA domain-containing protein FhaB
GCA_000763165.1_00196	+	+	+	+	+	+	+	FHA domain-containing protein FhaA
GCA_000763165.1_00198	+	+	+	+	+	+	+	stage II sporulation protein M
GCA_000763165.1_00199	+	+	+	+	+	+	+	Hypothetical protein
GCA_000763165.1_00200	+	+	+	+	+	+	+	Hypothetical protein
GCA_000763165.1_00201	+	+	+	+	+	+	+	Protein MoxR
GCA_000763165.1_00202	+	+	+	+	+	+	+	Hypothetical protein
GCA_000763165.1_00203	+	+	+	+	+	+	+	Hypothetical protein
GCA_000763165.1_00204	+	+	+	+	+	+	+	TetR/AcrR family transcriptional regulator, acrAB operon repressor
GCA_000763165.1_00205	+	+	+	+	+	+	+	Galactose-proton symporter
GCA_000763165.1_00206	+	+	+	+	+	+	+	Hypothetical protein
GCA_000763165.1_00207	+	+	+	+	+	+	+	Glutamate synthase [NADH], amyloplastic
GCA_000763165.1_00208	+	+	+	+	+	+	+	Glutamate synthase [NADPH] small chain
GCA_000763165.1_00209	+	+	+	+	+	+	+	endoglycosylceramidase
GCA_000763165.1_00210	+	+	+	+	+	+	+	Hypothetical protein
GCA_000763165.1_00211	+	+	+	+	+	+	+	Protein PS1
GCA_000763165.1_00212	+	+	+	+	+	+	+	cutinase
GCA_000763165.1_00213	+	+	+	+	+	+	+	probable phosphoglycerate mutase
GCA_000763165.1_00214	+	+	+	+	+	+	+	Hypothetical protein
GCA_000763165.1_00215	+	+	+	+	+	+	+	Phosphatidylglycerol lysyltransferase
GCA_000763165.1_00216	+	+	+	+	+	+	+	Uncharacterized protein YaaA
GCA_000763165.1_00217	+	+	+	+	+	+	+	Putative 4-hydroxy-4-methyl-2-oxoglutarate aldolase
GCA_000763165.1_00218	+	+	+	+	+	+	+	F420H(2)-dependent quinone reductase MT1609
GCA_000763165.1_00219	+	+	+	+	+	+	+	Probable serine/threonine-protein kinase CPE1738
GCA_000763165.1_00220	+	+	+	+	+	+	+	Uncharacterized protein Rv2742A
GCA_000763165.1_00221	+	+	+	+	+	+	+	Hypothetical protein
GCA_000763165.1_00222	+	+	+	+	+	+	+	copper resistance protein D
GCA_000763165.1_00223	+	+	+	+	+	+	+	copper resistance protein C
GCA_000763165.1_00224	+	+	+	+	+	+	+	uncharacterized protein
GCA_000763165.1_00225	+	+	+	-	-	+	+	Hypothetical protein
GCA_000763165.1_00226	+	+	+	+	+	+	+	Hypothetical protein
GCA_000763165.1_00227	+	+	+	+	+	+	+	Hypothetical protein
GCA_000763165.1_00228	+	+	+	+	+	+	+	Chaperone protein HtpG
GCA_000763165.1_00229	+	+	+	+	+	+	+	Cold shock protein 1
GCA_000763165.1_00230	+	+	+	+	+	+	+	Uncharacterized oxidoreductase MT1177
GCA_000763165.1_00231	+	+	+	+	+	+	+	17-beta-hydroxysteroid dehydrogenase 14
GCA_000763165.1_00232	+	+	+	+	+	+	+	Hypothetical protein
GCA_000763165.1_00233	+	+	+	+	+	+	+	GDT1-like protein 2, chloroplastic
GCA_000763165.1_00234	+	+	+	+	+	+	+	Hypothetical protein
GCA_000763165.1_00235	+	+	+	+	+	+	+	Superoxide dismutase [Fe-Zn] 1
GCA_000763165.1_00236	+	+	+	+	+	+	+	Mitochondrial peptide methionine sulfoxide reductase
GCA_000763165.1_00237	+	+	+	+	+	+	+	Hypothetical protein
GCA_000763165.1_00238	+	+	+	+	+	+	+	Thiosulfate sulfurtransferase GlpE
GCA_000763165.1_00239	+	+	+	+	+	+	+	glycerophosphoryl diester phosphodiesterase
GCA_000763165.1_00240	+	+	+	+	+	+	+	Probable glycerophosphoryl diester phosphodiesterase 1
GCA_000763165.1_00241	+	+	+	+	+	+	+	Hypothetical protein
GCA_000763165.1_00242	+	+	+	+	+	+	+	Ferritin BfrB
GCA_000763165.1_00243	+	+	+	+	+	+	+	Hypothetical protein
GCA_000763165.1_00244	+	+	+	+	+	+	+	Hypothetical protein
GCA_000763165.1_00245	+	+	+	+	+	+	+	Hypothetical protein
GCA_000763165.1_00246	+	+	+	+	+	+	+	Hypothetical protein
GCA_000763165.1_00247	+	+	+	+	+	+	+	Acyl-CoA dehydrogenase family member 10
GCA_000763165.1_00248	+	+	+	+	+	+	+	Uncharacterized HTH-type transcriptional regulator YuxN
GCA_000763165.1_00249	+	+	+	+	+	+	+	Versicolorin reductase 1
GCA_000763165.1_00250	+	+	+	+	+	+	+	Malate synthase G
GCA_000763165.1_00251	+	+	+	+	+	+	+	Hypothetical protein
GCA_000763165.1_00252	+	+	+	+	+	+	+	Puromycin resistance protein pur8
GCA_000763165.1_00253	+	+	+	+	+	+	+	HTH-type transcriptional regulator EthR
GCA_000763165.1_00254	+	+	+	+	+	+	+	Uncharacterized HTH-type transcriptional regulator YobV
GCA_000763165.1_00255	+	+	+	+	+	+	+	Arylesterase
GCA_000763165.1_00256	+	+	+	+	+	+	+	Erythronolide synthase, modules 3 and 4
GCA_000763165.1_00257	+	+	+	+	+	+	+	Uncharacterized HTH-type transcriptional regulator MTH_1328
GCA_000763165.1_00258	+	+	+	+	+	+	+	Hypothetical protein
GCA_000763165.1_00259	+	+	+	+	+	+	+	Cytochrome P450 monooxygenase PikC
GCA_000763165.1_00260	+	+	+	+	+	+	+	Pentalenene oxygenase
GCA_000763165.1_00261	+	+	+	+	+	+	+	Uncharacterized protein MT1577
GCA_000763165.1_00262	+	+	+	+	+	+	+	Daunorubicin/doxorubicin resistance ABC transporter permease protein DrrB
GCA_000763165.1_00263	+	+	+	+	+	+	+	Uncharacterized MFS-type transporter EfpA
GCA_000763165.1_00264	+	+	+	+	+	+	+	Hypothetical protein
GCA_000763165.1_00265	+	+	+	+	+	+	+	nitroreductase / dihydropteridine reductase
GCA_000763165.1_00266	+	+	+	+	+	+	+	Hypothetical protein
GCA_000763165.1_00267	+	+	+	+	+	+	+	Hypothetical protein
GCA_000763165.1_00268	+	+	+	+	+	+	+	L-2-aminoadipate reductase large subunit
GCA_000763165.1_00269	+	+	+	+	+	+	+	acyl carrier protein
GCA_000763165.1_00270	+	+	+	+	+	+	+	Acyl-[acyl-carrier-protein] synthetase
GCA_000763165.1_00271	+	+	+	+	+	+	+	Phosphoenolpyruvate synthase
GCA_000763165.1_00272	+	+	+	+	+	+	+	pyruvate, water dikinase
GCA_000763165.1_00273	+	+	+	+	+	+	+	3-hydroxybenzoate 6-hydroxylase
GCA_000763165.1_00274	+	+	+	+	+	+	+	Hypothetical protein
GCA_000763165.1_00275	+	+	+	+	+	+	+	Chemotaxis response regulator protein-glutamate methylesterase 1
GCA_000763165.1_00276	+	+	+	+	+	+	+	Lipid-phosphate phosphatase
GCA_000763165.1_00277	+	+	+	+	+	+	+	Vitamin D(3) 25-hydroxylase
GCA_000763165.1_00278	+	+	+	+	+	+	+	Putative epoxidase LasC
GCA_000763165.1_00279	+	+	+	+	+	+	+	Hypothetical protein
GCA_000763165.1_00280	+	+	+	+	+	+	+	Acyl carrier protein
GCA_000763165.1_00281	+	+	+	+	+	+	+	Probable (S)-tetrahydroprotoberberine N-methyltransferase 2
GCA_000763165.1_00282	+	+	+	+	+	+	+	acyl-[acyl-carrier-protein] desaturase
GCA_000763165.1_00283	+	+	+	+	+	+	+	acyl-CoA thioesterase
GCA_000763165.1_00284	+	+	+	+	+	+	+	Demethylmenaquinone methyltransferase
GCA_000763165.1_00285	+	+	+	+	+	+	+	Uncharacterized protein MT2634
GCA_000763165.1_00286	+	+	+	+	+	+	+	sn-glycerol-3-phosphate transport system permease protein UgpE
GCA_000763165.1_00287	+	+	+	+	+	+	+	Probable starch degradation products transport system permease protein AmyD
GCA_000763165.1_00288	+	+	+	+	+	+	+	3',5'-cyclic adenosine monophosphate phosphodiesterase CpdA
GCA_000763165.1_00289	+	+	+	+	+	+	+	sn-glycerol-3-phosphate-binding periplasmic protein UgpB
GCA_000763165.1_00290	+	+	+	+	+	+	+	Ribose import ATP-binding protein RbsA
GCA_000763165.1_00291	+	+	+	+	+	+	+	Hypothetical protein
GCA_000763165.1_00292	+	+	+	+	+	+	+	Hypothetical protein
GCA_000763165.1_00293	+	+	+	+	+	+	+	Acyl-CoA dehydrogenase family member 10
GCA_000763165.1_00294	+	+	+	+	+	+	+	Vanillate O-demethylase oxidoreductase
GCA_000763165.1_00295	+	+	+	+	+	+	+	Hypothetical protein
GCA_000763165.1_00296	+	+	+	+	+	+	+	uncharacterized protein
GCA_000763165.1_00297	+	+	+	+	+	+	+	Hypothetical protein
GCA_000763165.1_00298	+	+	+	+	+	+	+	Hypothetical protein
GCA_000763165.1_00299	+	+	+	+	+	+	+	Hypothetical protein
GCA_000763165.1_00300	+	+	+	+	+	+	+	Protease PrtS
GCA_000763165.1_00301	+	+	+	+	+	+	+	uncharacterized protein
GCA_000763165.1_00302	+	+	+	+	+	+	+	Malonyl CoA-acyl carrier protein transacylase
GCA_000763165.1_00303	+	+	+	+	+	+	+	3-hydroxydecanoyl-[acyl-carrier-protein] dehydratase
GCA_000763165.1_00304	+	+	+	+	+	+	+	Polyketide synthase PksJ
GCA_000763165.1_00305	+	+	+	+	+	+	+	Hypothetical protein
GCA_000763165.1_00306	+	+	+	+	+	+	+	2,4-dichlorophenol 6-monooxygenase
GCA_000763165.1_00307	+	+	+	+	+	+	+	Long-chain-fatty-acid--CoA ligase FadD15
GCA_000763165.1_00308	+	+	+	+	+	+	+	Uncharacterized HTH-type transcriptional regulator YwqM
GCA_000763165.1_00309	+	+	+	+	+	+	+	Hypothetical protein
GCA_000763165.1_00310	+	+	+	+	+	+	+	WhiB family transcriptional regulator, redox-sensing transcriptional regulator
GCA_000763165.1_00311	+	+	+	+	+	+	+	Uncharacterized protein MT1884
GCA_000763165.1_00312	+	+	+	+	+	+	+	Hypothetical protein
GCA_000763165.1_00313	+	+	+	+	+	+	+	gluconolactonase
GCA_000763165.1_00314	+	+	+	+	+	+	+	N-acyl homoserine lactonase AttM
GCA_000763165.1_00315	+	+	+	+	+	+	+	Hypothetical protein
GCA_000763165.1_00316	+	+	+	+	+	+	+	TetR/AcrR family transcriptional regulator, tetracycline repressor protein
GCA_000763165.1_00317	+	+	+	+	+	+	+	HTH-type transcriptional regulator TauR
GCA_000763165.1_00318	+	+	+	+	+	+	+	Uncharacterized protein YdfG
GCA_000763165.1_00319	+	+	+	+	+	+	+	Hypothetical protein
GCA_000763165.1_00320	+	+	+	+	+	+	+	Hypothetical protein
GCA_000763165.1_00321	+	+	+	+	+	+	+	Hypothetical protein
GCA_000763165.1_00322	+	+	+	+	+	+	+	Hypothetical protein
GCA_000763165.1_00323	+	+	+	+	+	+	+	HTH-type transcriptional repressor PurR
GCA_000763165.1_00324	+	+	+	+	+	+	+	Hypothetical protein
GCA_000763165.1_00325	+	+	+	+	+	+	+	Hypothetical protein
GCA_000763165.1_00326	+	+	+	+	+	+	+	Hypothetical protein
GCA_000763165.1_00327	+	+	+	+	+	+	+	Uncharacterized HTH-type transcriptional regulator YezC
GCA_000763165.1_00328	+	+	+	+	+	+	+	Uncharacterized MFS-type transporter YddS
GCA_000763165.1_00329	+	+	+	+	+	+	+	Glycine dehydrogenase (decarboxylating)
GCA_000763165.1_00330	+	+	+	+	+	+	+	Uncharacterized HTH-type transcriptional regulator MT1879
GCA_000763165.1_00331	+	+	+	+	+	+	+	Uncharacterized protein MT1877
GCA_000763165.1_00332	+	+	+	+	+	+	+	Uncharacterized HTH-type transcriptional regulator MT1876
GCA_000763165.1_00333	+	+	+	+	+	+	+	Glycogen accumulation regulator GarA
GCA_000763165.1_00334	+	+	+	+	+	+	+	Glycine cleavage system H protein
GCA_000763165.1_00335	+	+	+	+	+	+	+	Putative CDP-diacylglycerol--glycerol-3-phosphate 3-phosphatidyl-transferase 1
GCA_000763165.1_00336	+	+	+	+	+	+	+	Cholesterol oxidase
GCA_000763165.1_00337	+	+	+	+	+	+	+	Hypothetical protein
GCA_000763165.1_00338	+	+	+	+	+	+	+	undecaprenyl-diphosphatase
GCA_000763165.1_00339	+	+	+	+	+	+	+	cytochrome b561
GCA_000763165.1_00340	+	+	+	+	+	+	+	Mesenchyme-specific cell surface glycoprotein
GCA_000763165.1_00341	+	+	+	+	+	+	+	Peroxisomal acyl-coenzyme A oxidase 3
GCA_000763165.1_00342	+	+	+	+	+	+	+	Hypothetical protein
GCA_000763165.1_00343	+	+	+	+	+	+	+	Probable trehalose monomycolate exporter MmpL3
GCA_000763165.1_00344	+	+	+	+	+	+	+	Hypothetical protein
GCA_000763165.1_00345	+	+	+	+	+	+	+	Uncharacterized HTH-type transcriptional regulator MT1864
GCA_000763165.1_00346	+	+	+	+	+	+	+	Steroid C26-monooxygenase
GCA_000763165.1_00347	+	+	+	+	+	+	+	arabinogalactan endo-1,4-beta-galactosidase
GCA_000763165.1_00348	+	+	+	+	+	+	+	Hypothetical protein
GCA_000763165.1_00349	+	+	+	+	+	+	+	peptide/nickel transport system substrate-binding protein
GCA_000763165.1_00350	+	+	+	+	+	+	+	Hypothetical protein
GCA_000763165.1_00351	+	+	+	+	+	+	+	Undecaprenyl-phosphate glucose phosphotransferase
GCA_000763165.1_00352	+	+	+	+	+	+	+	Hypothetical protein
GCA_000763165.1_00353	+	+	+	+	+	+	+	Helicase IV
GCA_000763165.1_00354	+	+	+	+	+	+	+	Hypothetical protein
GCA_000763165.1_00355	+	+	+	+	+	+	+	3-hydroxylaminophenol mutase
GCA_000763165.1_00356	+	+	+	+	+	+	+	Glutamine synthetase
GCA_000763165.1_00357	+	+	+	+	+	+	+	Uncharacterized protein MT1599.1
GCA_000763165.1_00358	+	+	+	+	+	+	+	Uncharacterized protein MT2302
GCA_000763165.1_00359	+	+	+	+	+	+	+	uncharacterized protein
GCA_000763165.1_00360	+	+	+	+	+	+	+	Atypical kinase COQ8, mitochondrial
GCA_000763165.1_00361	+	+	+	+	+	+	+	Hypothetical protein
GCA_000763165.1_00362	+	+	+	+	+	+	+	Hypothetical protein
GCA_000763165.1_00363	+	+	+	+	+	+	+	Hypothetical protein
GCA_000763165.1_00364	+	+	+	+	+	+	+	Uncharacterized Nudix hydrolase orf19
GCA_000763165.1_00365	+	+	+	+	+	+	+	Hypothetical protein
GCA_000763165.1_00366	+	+	+	+	+	+	+	Formylaminopyrimidine-binding protein
GCA_000763165.1_00367	+	+	+	+	+	+	+	Probable ABC transporter permease protein HI_0355
GCA_000763165.1_00368	+	+	+	+	+	+	+	Energy-coupling factor transporter ATP-binding protein EcfA1
GCA_000763165.1_00369	+	+	+	+	+	+	+	Formylaminopyrimidine transport permease protein ThiX
GCA_000763165.1_00370	+	+	+	+	+	+	+	5,10-methylenetetrahydromethanopterin reductase
GCA_000763165.1_00371	+	+	+	+	+	+	+	D-hydantoinase
GCA_000763165.1_00372	+	+	+	+	+	+	+	Omega-amidase NIT2-A
GCA_000763165.1_00373	+	+	+	+	+	+	+	Putative transcriptional regulatory protein PtsJ
GCA_000763165.1_00374	+	+	+	+	+	+	+	Hypothetical protein
GCA_000763165.1_00375	+	+	+	+	+	+	+	Hypothetical protein
GCA_000763165.1_00376	+	+	+	+	+	+	+	Proteasome-associated ATPase
GCA_000763165.1_00377	+	+	+	+	+	+	+	Hypothetical protein
GCA_000763165.1_00378	+	+	+	+	+	+	+	Hypothetical protein
GCA_000763165.1_00379	+	+	+	+	+	+	+	tRNA (adenine(58)-N(1))-methyltransferase TrmI
GCA_000763165.1_00380	+	+	+	+	+	+	+	ATP phosphoribosyltransferase
GCA_000763165.1_00381	+	+	+	+	+	+	+	Phosphoribosyl-ATP pyrophosphatase
GCA_000763165.1_00382	+	+	+	+	+	+	+	Carnitine O-acetyltransferase, mitochondrial
GCA_000763165.1_00383	+	+	+	+	+	+	+	NADH dehydrogenase-like protein YjlD
GCA_000763165.1_00384	+	+	+	+	+	+	+	carnitine O-acetyltransferase
GCA_000763165.1_00385	+	+	+	+	+	+	+	Hypothetical protein
GCA_000763165.1_00386	+	+	+	+	+	+	+	Hypothetical protein
GCA_000763165.1_00387	+	+	+	+	+	+	+	putative DNA primase/helicase
GCA_000763165.1_00388	+	+	+	+	+	+	+	Hypothetical protein
GCA_000763165.1_00389	+	+	+	+	+	+	+	Hypothetical protein
GCA_000763165.1_00390	+	+	+	+	+	+	+	proteasome accessory factor B
GCA_000763165.1_00391	+	+	+	+	+	+	+	Juvenile hormone epoxide hydrolase 1
GCA_000763165.1_00392	+	+	+	+	+	+	+	Hypothetical protein
GCA_000763165.1_00393	+	+	+	+	+	+	+	Protein CbbY
GCA_000763165.1_00394	+	+	+	+	+	+	+	Serine/threonine-protein kinase PknH
GCA_000763165.1_00395	+	+	+	+	+	+	+	Methionine synthase
GCA_000763165.1_00396	+	+	+	+	+	+	+	uncharacterized protein
GCA_000763165.1_00397	+	+	+	+	+	+	+	Hypothetical protein
GCA_000763165.1_00398	+	+	+	+	+	+	+	Hypothetical protein
GCA_000763165.1_00399	+	+	+	+	+	+	+	Hypothetical protein
GCA_000763165.1_00400	+	+	+	+	+	+	+	Uncharacterized protein MT0099
GCA_000763165.1_00401	+	+	+	+	+	+	+	Protein PS1
GCA_000763165.1_00402	+	+	+	+	+	+	+	Alkyl/aryl-sulfatase BDS1
GCA_000763165.1_00403	+	+	+	+	+	+	+	Hypothetical protein
GCA_000763165.1_00404	+	+	+	+	+	+	+	Hypothetical protein
GCA_000763165.1_00405	+	+	+	+	+	+	+	Hypothetical protein
GCA_000763165.1_00406	+	+	+	+	+	+	+	Hypothetical protein
GCA_000763165.1_00407	+	+	+	+	+	+	+	Hypothetical protein
GCA_000763165.1_00408	+	+	+	+	+	+	+	Plastidial pyruvate kinase 4, chloroplastic
GCA_000763165.1_00409	+	+	+	+	+	+	+	Hypothetical protein
GCA_000763165.1_00410	+	+	+	+	+	+	+	Hypothetical protein
GCA_000763165.1_00411	+	+	+	+	+	+	+	Hypothetical protein
GCA_000763165.1_00412	+	+	+	+	+	+	+	Hypothetical protein
GCA_000763165.1_00413	+	+	+	+	+	+	+	Hypothetical protein
GCA_000763165.1_00414	+	+	+	+	+	+	+	Fumarate hydratase class I, aerobic
GCA_000763165.1_00415	+	+	+	+	+	+	+	Hypothetical protein
GCA_000763165.1_00416	+	+	+	+	+	+	+	RsbT co-antagonist protein RsbRA
GCA_000763165.1_00417	+	+	+	+	+	+	+	RsbT antagonist protein RsbS
GCA_000763165.1_00418	+	+	+	+	+	+	+	Serine/threonine-protein kinase RsbT
GCA_000763165.1_00419	+	+	+	+	+	+	+	negative regulator of sigma-B (phosphoserine phosphatase)
GCA_000763165.1_00420	+	+	+	+	+	+	+	Uncharacterized protein MT1410
GCA_000763165.1_00421	+	+	+	+	+	+	+	Anti-sigma-F factor antagonist RsfB
GCA_000763165.1_00422	+	+	+	+	+	+	+	Putative coenzyme F420-dependent oxidoreductase Rv3520c
GCA_000763165.1_00423	+	+	+	+	+	+	+	Methenyltetrahydrofolate cyclohydrolase
GCA_000763165.1_00424	+	+	+	+	+	+	+	L,D-transpeptidase 1
GCA_000763165.1_00425	+	+	+	+	+	+	+	Methenyltetrahydrofolate cyclohydrolase
GCA_000763165.1_00426	+	+	+	+	+	+	+	Hypothetical protein
GCA_000763165.1_00427	+	+	+	+	+	+	+	Release factor glutamine methyltransferase
GCA_000763165.1_00428	+	+	+	+	+	+	+	Haloacid dehalogenase-like hydrolase domain-containing protein 3
GCA_000763165.1_00429	+	+	+	+	+	+	+	Hypothetical protein
GCA_000763165.1_00430	+	+	+	+	+	+	+	Proline-rich receptor-like protein kinase PERK12
GCA_000763165.1_00431	+	+	+	+	+	+	+	Hypothetical protein
GCA_000763165.1_00432	+	+	+	+	+	+	+	Hypothetical protein
GCA_000763165.1_00433	+	+	+	+	+	+	+	2-amino-3-carboxymuconate-6-semialdehyde decarboxylase
GCA_000763165.1_00434	+	+	+	+	+	+	+	HTH-type transcriptional regulator VirS
GCA_000763165.1_00435	+	+	+	+	+	+	+	Hypothetical protein
GCA_000763165.1_00436	+	+	+	+	+	+	+	NADP-dependent 3-hydroxy acid dehydrogenase
GCA_000763165.1_00437	+	+	+	+	+	+	+	Methylmalonate semialdehyde dehydrogenase [acylating] 2
GCA_000763165.1_00438	+	+	+	+	+	+	+	Hypothetical protein
GCA_000763165.1_00439	+	+	+	+	+	+	+	Hypothetical protein
GCA_000763165.1_00440	+	+	+	+	+	+	+	Baeyer-Villiger monooxygenase
GCA_000763165.1_00441	+	+	+	+	+	+	+	Hypothetical protein
GCA_000763165.1_00442	+	+	+	+	+	+	+	RecBCD enzyme subunit RecD
GCA_000763165.1_00443	+	+	+	+	+	+	+	RecBCD enzyme subunit RecB
GCA_000763165.1_00444	+	+	+	+	+	+	+	RecBCD enzyme subunit RecC
GCA_000763165.1_00445	+	+	+	+	+	+	+	Hypothetical protein
GCA_000763165.1_00446	+	+	+	+	+	+	+	beta-lactamase class A
GCA_000763165.1_00447	+	+	+	+	+	+	+	Probable NADH dehydrogenase
GCA_000763165.1_00448	+	+	+	+	+	+	+	Hypothetical protein
GCA_000763165.1_00449	+	+	+	+	+	+	+	Hypothetical protein
GCA_000763165.1_00450	+	+	+	+	+	+	+	Aspartate-proton symporter
GCA_000763165.1_00451	+	+	+	+	+	+	+	L-serine dehydratase
GCA_000763165.1_00452	+	+	+	+	+	+	+	Urease accessory protein UreD 1
GCA_000763165.1_00453	+	+	+	+	+	+	+	Urease accessory protein UreG
GCA_000763165.1_00454	+	+	+	+	+	+	+	Urease accessory protein UreF
GCA_000763165.1_00455	+	+	+	+	+	+	+	A-factor receptor protein
GCA_000763165.1_00459	+	+	+	+	+	+	+	Polyprenol monophosphomannose synthase
GCA_000763165.1_00460	+	+	+	+	+	+	+	Phosphoserine phosphatase
GCA_000763165.1_00461	+	+	+	+	+	+	+	Glycerol-3-phosphate acyltransferase
GCA_000763165.1_00462	+	+	+	+	+	+	+	Salicylate synthase
GCA_000763165.1_00463	+	+	+	+	+	+	+	WW domain-containing oxidoreductase
GCA_000763165.1_00464	+	+	+	+	+	+	+	2-hydroxy-7-methoxy-5-methyl-1-naphthoate--CoA ligase
GCA_000763165.1_00465	+	+	+	+	+	+	+	Isochorismatase
GCA_000763165.1_00466	+	+	+	+	+	+	+	Hypothetical protein
GCA_000763165.1_00467	+	+	+	+	+	+	+	Hypothetical protein
GCA_000763165.1_00468	+	+	+	+	+	+	+	Dehydrogenase/reductase SDR family member 13
GCA_000763165.1_00469	+	+	+	+	+	+	+	Hypothetical protein
GCA_000763165.1_00470	+	+	+	+	+	+	+	Phospho-2-dehydro-3-deoxyheptonate aldolase
GCA_000763165.1_00471	+	+	+	+	+	+	+	Hypothetical protein
GCA_000763165.1_00472	+	+	+	+	+	+	+	ECF RNA polymerase sigma factor SigJ
GCA_000763165.1_00473	+	+	+	+	+	+	+	Probable N-succinyldiaminopimelate aminotransferase DapC
GCA_000763165.1_00474	+	+	+	+	+	+	+	Hypothetical protein
GCA_000763165.1_00475	+	+	+	+	+	+	+	Leucine efflux protein
GCA_000763165.1_00476	+	+	+	+	+	+	+	aminopeptidase N
GCA_000763165.1_00477	+	+	+	+	+	+	+	Hypothetical protein
GCA_000763165.1_00478	+	+	+	+	+	+	+	Leucine efflux protein
GCA_000763165.1_00479	+	+	+	+	+	+	+	Hypothetical protein
GCA_000763165.1_00480	+	+	+	+	+	+	+	Probable DNA repair helicase RAD25 homolog
GCA_000763165.1_00481	+	+	+	+	+	+	+	Endoglycoceramidase
GCA_000763165.1_00482	+	+	+	+	+	+	+	Hypothetical protein
GCA_000763165.1_00483	+	+	+	+	+	+	+	Hypothetical protein
GCA_000763165.1_00484	+	+	+	+	+	+	+	Hypothetical protein
GCA_000763165.1_00485	+	+	+	+	+	+	+	Hypothetical protein
GCA_000763165.1_00486	+	+	+	+	+	+	+	Resuscitation-promoting factor RpfA
GCA_000763165.1_00487	+	+	+	+	+	+	+	Hypothetical protein
GCA_000763165.1_00488	+	+	+	+	+	+	+	cold shock protein (beta-ribbon, CspA family)
GCA_000763165.1_00489	+	+	+	+	+	+	+	Hypothetical protein
GCA_000763165.1_00490	+	+	+	+	+	+	+	Uncharacterized protein ML2143
GCA_000763165.1_00491	+	+	+	+	+	+	+	glutaminyl-peptide cyclotransferase
GCA_000763165.1_00492	+	+	+	+	+	+	+	Uncharacterized protein MT0900
GCA_000763165.1_00493	+	+	+	+	+	+	+	Hypothetical protein
GCA_000763165.1_00494	+	+	+	+	+	+	+	TetR/AcrR family transcriptional regulator, acrAB operon repressor
GCA_000763165.1_00495	+	+	+	+	+	+	+	Hypothetical protein
GCA_000763165.1_00496	+	+	+	+	+	+	+	Uncharacterized HTH-type transcriptional regulator MT0903.1
GCA_000763165.1_00497	+	+	+	+	+	+	+	Inner membrane protein YccF
GCA_000763165.1_00498	+	+	+	+	+	+	+	Enhanced intracellular survival protein
GCA_000763165.1_00499	+	+	+	+	+	+	+	Citrate synthase
GCA_000763165.1_00500	+	+	+	+	+	+	+	Enterobactin exporter EntS
GCA_000763165.1_00501	+	+	+	+	+	+	+	Pyridoxine/pyridoxamine 5'-phosphate oxidase
GCA_000763165.1_00502	+	+	+	+	+	+	+	Putative citrate synthase 2
GCA_000763165.1_00503	+	+	+	+	+	+	+	Postacrosomal sheath WW domain-binding protein
GCA_000763165.1_00504	+	+	+	+	+	+	+	uncharacterized protein
GCA_000763165.1_00505	+	+	+	+	+	+	+	Hypothetical protein
GCA_000763165.1_00506	+	+	+	+	+	+	+	Hypothetical protein
GCA_000763165.1_00507	+	+	+	+	+	+	+	Putative phosphoserine aminotransferase
GCA_000763165.1_00508	+	+	+	+	+	+	+	Uncharacterized protein MT0906
GCA_000763165.1_00509	+	+	+	+	+	+	+	Hypothetical protein
GCA_000763165.1_00510	+	+	+	+	+	+	+	Uncharacterized protein MT0905
GCA_000763165.1_00511	+	+	+	+	+	+	+	Uncharacterized tRNA/rRNA methyltransferase MT0904
GCA_000763165.1_00512	+	+	+	+	+	+	+	Probable FK506-binding protein
GCA_000763165.1_00513	+	+	+	+	+	+	+	Proline-rich antigen
GCA_000763165.1_00514	+	+	+	+	+	+	+	Hypothetical protein
GCA_000763165.1_00515	+	+	+	+	+	+	+	putative membrane protein
GCA_000763165.1_00516	+	+	+	+	+	+	+	Sensor-type histidine kinase PrrB
GCA_000763165.1_00517	+	+	+	+	+	+	+	C4-dicarboxylate transport transcriptional regulatory protein DctD
GCA_000763165.1_00518	+	+	+	+	+	+	+	Hypothetical protein
GCA_000763165.1_00519	+	+	+	+	+	+	+	Acetyl-coenzyme A synthetase
GCA_000763165.1_00520	+	+	+	+	+	+	+	Signal transduction histidine-protein kinase/phosphatase MprB
GCA_000763165.1_00521	+	+	+	+	+	+	+	uncharacterized protein
GCA_000763165.1_00522	+	+	+	+	+	+	+	peroxiredoxin Q/BCP
GCA_000763165.1_00523	+	+	+	+	+	+	+	uncharacterized protein
GCA_000763165.1_00524	+	+	+	+	+	+	+	Putative acetyl-coenzyme A carboxylase carboxyl transferase subunit beta
GCA_000763165.1_00525	+	+	+	+	+	+	+	2,5-diketo-D-gluconic acid reductase A
GCA_000763165.1_00526	+	+	+	+	+	+	+	Senecionine N-oxygenase
GCA_000763165.1_00527	+	+	+	+	+	+	+	Probable enoyl-CoA hydratase echA6
GCA_000763165.1_00528	+	+	+	+	+	+	+	N-acyl-phosphatidylethanolamine-hydrolyzing phospholipase D
GCA_000763165.1_00529	+	+	+	+	+	+	+	Hypothetical protein
GCA_000763165.1_00530	+	+	+	+	+	+	+	DNA ligase
GCA_000763165.1_00531	+	+	+	+	+	+	+	Peroxyureidoacrylate/ureidoacrylate amidohydrolase RutB
GCA_000763165.1_00532	+	+	+	+	+	+	+	Putative uncharacterized oxidoreductase C513.07
GCA_000763165.1_00533	+	+	+	+	+	+	+	TetR/AcrR family transcriptional regulator, transcriptional repressor of bet genes
GCA_000763165.1_00534	+	+	+	+	+	+	+	Hypothetical protein
GCA_000763165.1_00536	+	+	+	+	+	+	+	Uncharacterized ABC transporter ATP-binding protein MT2388
GCA_000763165.1_00537	+	+	+	+	+	+	+	Uncharacterized protein MT2387
GCA_000763165.1_00538	+	+	+	+	+	+	+	Hypothetical protein
GCA_000763165.1_00539	+	+	+	+	+	+	+	Probable inactive lipase MT1628
GCA_000763165.1_00540	+	+	+	+	+	+	+	Uncharacterized protein HI_0522
GCA_000763165.1_00541	+	+	+	+	+	+	+	Hypothetical protein
GCA_000763165.1_00542	+	+	+	+	+	+	+	Hypothetical protein
GCA_000763165.1_00543	-	+	+	+	+	+	+	Hypothetical protein
GCA_000763165.1_00544	+	+	+	+	+	+	+	Baeyer-Villiger monooxygenase
GCA_000763165.1_00545	+	+	+	+	+	+	+	Uncharacterized HTH-type transcriptional regulator MT1440
GCA_000763165.1_00546	+	+	+	+	+	+	+	3',5'-cyclic adenosine monophosphate phosphodiesterase CpdA
GCA_000763165.1_00547	+	+	+	+	+	+	+	RNA pseudouridine synthase 2, chloroplastic
GCA_000763165.1_00548	+	+	+	+	+	+	+	Putative diacyglycerol O-acyltransferase MT3848
GCA_000763165.1_00549	+	+	+	+	+	+	+	Hypothetical protein
GCA_000763165.1_00550	+	+	+	+	+	+	+	Uncharacterized protein MT0967
GCA_000763165.1_00551	+	+	+	+	+	+	+	Hypothetical protein
GCA_000763165.1_00552	+	+	+	+	+	+	+	Cytochrome c oxidase subunit 1
GCA_000763165.1_00553	+	+	+	+	+	+	+	Hypothetical protein
GCA_000763165.1_00554	+	+	+	+	+	+	+	Alcohol dehydrogenase 1
GCA_000763165.1_00555	+	+	+	+	+	+	+	Uncharacterized HTH-type transcriptional regulator YxaD
GCA_000763165.1_00556	+	+	+	+	+	+	+	Uncharacterized MFS-type transporter EfpA
GCA_000763165.1_00557	+	+	+	+	+	+	+	2-hydroxy-7-methoxy-5-methyl-1-naphthoate--CoA ligase
GCA_000763165.1_00558	+	+	+	+	+	+	+	11-beta-hydroxysteroid dehydrogenase-like 2
GCA_000763165.1_00559	+	+	+	+	+	+	+	Hypothetical protein
GCA_000763165.1_00560	+	+	+	+	+	+	+	Probable zinc transporter protein DDB_G0282067
GCA_000763165.1_00561	+	+	+	+	+	+	+	Hypothetical protein
GCA_000763165.1_00562	+	+	+	+	+	+	+	Hypothetical protein
GCA_000763165.1_00563	+	+	+	+	+	+	+	4-oxalocrotonate tautomerase
GCA_000763165.1_00564	+	+	+	+	+	+	+	HTH-type transcriptional regulator BsdA
GCA_000763165.1_00565	+	+	+	+	+	+	+	Hypothetical protein
GCA_000763165.1_00566	+	+	+	+	+	+	+	Uncharacterized HTH-type transcriptional regulator MT1607
GCA_000763165.1_00567	+	+	+	+	+	+	+	Putative uncharacterized protein YghX
GCA_000763165.1_00568	+	+	+	+	+	+	+	Hypothetical protein
GCA_000763165.1_00569	+	+	+	+	+	+	+	Putative ribose/galactose/methyl galactoside import ATP-binding protein 2
GCA_000763165.1_00570	+	+	+	+	+	+	+	Daunorubicin/doxorubicin resistance ABC transporter permease protein DrrB
GCA_000763165.1_00571	+	+	+	+	+	+	+	Regulatory protein AfsR
GCA_000763165.1_00572	+	+	+	+	+	+	+	Quaternary ammonium compound-resistance protein SugE
GCA_000763165.1_00573	+	+	+	+	+	+	+	Hypothetical protein
GCA_000763165.1_00574	+	+	+	+	+	+	+	Peroxiredoxin OsmC
GCA_000763165.1_00575	+	+	+	+	+	+	+	osmotically inducible protein OsmC
GCA_000763165.1_00576	+	+	+	+	+	+	+	Hypothetical protein
GCA_000763165.1_00577	+	+	+	+	+	+	+	Heme-degrading monooxygenase HmoB
GCA_000763165.1_00578	+	+	+	+	+	+	+	Hypothetical protein
GCA_000763165.1_00579	+	+	+	+	+	+	+	Acyl-CoA dehydrogenase family member 10
GCA_000763165.1_00580	+	+	+	+	+	+	+	Probable enoyl-CoA hydratase echA8
GCA_000763165.1_00581	+	+	+	+	+	+	+	Hypothetical protein
GCA_000763165.1_00582	+	+	+	+	+	+	+	Uncharacterized tRNA/rRNA methyltransferase Mflv_1447
GCA_000763165.1_00583	+	+	+	+	+	+	+	L-cysteine:1D-myo-inositol 2-amino-2-deoxy-alpha-D-glucopyranoside ligase
GCA_000763165.1_00584	+	+	+	+	+	+	+	2-C-methyl-D-erythritol 2,4-cyclodiphosphate synthase
GCA_000763165.1_00585	+	+	+	+	+	+	+	2-C-methyl-D-erythritol 4-phosphate cytidylyltransferase
GCA_000763165.1_00586	+	+	+	+	+	+	+	RNA polymerase-binding transcription factor CarD
GCA_000763165.1_00587	+	+	+	+	+	+	+	Putative lipoprotein LpqE
GCA_000763165.1_00588	+	+	+	+	+	+	+	DNA repair protein RadA homolog
GCA_000763165.1_00589	+	+	+	+	+	+	+	Hypothetical protein
GCA_000763165.1_00590	+	+	+	+	+	+	+	Carbonic anhydrase
GCA_000763165.1_00591	+	+	+	+	+	+	+	A/G-specific adenine glycosylase
GCA_000763165.1_00592	+	+	+	+	+	+	+	Manganese transport system membrane protein MntC
GCA_000763165.1_00593	+	+	+	+	+	+	+	Zinc import ATP-binding protein ZnuC
GCA_000763165.1_00594	+	+	+	+	+	+	+	zinc/manganese transport system substrate-binding protein
GCA_000763165.1_00595	+	+	+	+	+	+	+	Trehalase
GCA_000763165.1_00596	+	+	+	+	+	+	+	HTH-type transcriptional repressor KstR
GCA_000763165.1_00597	+	+	+	+	+	+	+	Probable acyl-CoA dehydrogenase fadE25
GCA_000763165.1_00598	+	+	+	+	+	+	+	Hypothetical protein
GCA_000763165.1_00599	+	+	+	+	+	+	+	Glutaryl-CoA dehydrogenase, mitochondrial
GCA_000763165.1_00600	+	+	+	+	+	+	+	UPF0336 protein SCO4636
GCA_000763165.1_00601	+	+	+	+	+	+	+	uncharacterized protein
GCA_000763165.1_00602	+	+	+	+	+	+	+	Non-specific lipid-transfer protein
GCA_000763165.1_00603	+	+	+	+	+	+	+	Ribonuclease VapC2
GCA_000763165.1_00604	+	+	+	+	+	+	+	Antitoxin VapB21
GCA_000763165.1_00605	+	+	+	+	+	+	+	Hypothetical protein
GCA_000763165.1_00606	+	+	+	+	+	+	+	Hypothetical protein
GCA_000763165.1_00607	+	+	+	+	+	+	+	Hypothetical protein
GCA_000763165.1_00608	+	+	+	+	+	+	+	cell division protein ZapE
GCA_000763165.1_00609	+	+	+	+	+	+	+	GDP-mannose-dependent alpha-mannosyltransferase
GCA_000763165.1_00610	+	+	+	+	+	+	+	UDP-glucose 6-dehydrogenase AglM
GCA_000763165.1_00611	+	+	+	+	+	+	+	Hypothetical protein
GCA_000763165.1_00612	+	+	+	+	+	+	+	Hypothetical protein
GCA_000763165.1_00613	+	+	+	+	+	+	+	Protein MoxR
GCA_000763165.1_00614	+	+	+	+	+	+	+	Hypothetical protein
GCA_000763165.1_00615	+	+	+	+	+	+	+	Hypothetical protein
GCA_000763165.1_00616	+	+	+	+	+	+	+	Probable RNA 2'-phosphotransferase
GCA_000763165.1_00617	+	+	+	+	+	+	+	Hypothetical protein
GCA_000763165.1_00618	+	+	+	+	+	+	+	Uncharacterized HTH-type transcriptional regulator MT1440
GCA_000763165.1_00619	+	+	+	+	+	+	+	Putative glutaredoxin MT3292
GCA_000763165.1_00620	+	+	+	+	+	+	+	Hypothetical protein
GCA_000763165.1_00621	+	+	+	+	+	+	+	Hypothetical protein
GCA_000763165.1_00622	+	+	+	+	+	+	+	4-hydroxy-2-oxovalerate aldolase 4
GCA_000763165.1_00623	+	+	+	+	+	+	+	Acetaldehyde dehydrogenase
GCA_000763165.1_00624	+	+	+	+	+	+	+	2-keto-4-pentenoate hydratase 3
GCA_000763165.1_00625	+	+	+	+	+	+	+	3-oxosteroid 1-dehydrogenase
GCA_000763165.1_00626	+	+	+	+	+	+	+	Enoyl-CoA hydratase 2
GCA_000763165.1_00627	+	+	+	+	+	+	+	Synaptic vesicle membrane protein VAT-1 homolog
GCA_000763165.1_00628	+	+	+	+	+	+	+	RCS-specific HTH-type transcriptional activator RclR
GCA_000763165.1_00629	+	+	+	+	+	+	+	Flavin-dependent monooxygenase, reductase subunit HsaB
GCA_000763165.1_00630	+	+	+	+	+	+	+	Iron-dependent extradiol dioxygenase
GCA_000763165.1_00631	+	+	+	+	+	+	+	4,5:9,10-diseco-3-hydroxy-5,9,17-trioxoandrosta-1(10),2-diene-4-oate hydrolase
GCA_000763165.1_00632	+	+	+	+	+	+	+	Pigment production hydroxylase
GCA_000763165.1_00633	+	+	+	+	+	+	+	3-ketosteroid-9-alpha-monooxygenase oxygenase subunit
GCA_000763165.1_00634	+	+	+	+	+	+	+	Hypothetical protein
GCA_000763165.1_00635	+	+	+	+	+	+	+	uncharacterized protein
GCA_000763165.1_00636	+	+	+	+	+	+	+	Hypothetical protein
GCA_000763165.1_00637	+	+	+	+	+	+	+	Uncharacterized HTH-type transcriptional regulator YidL
GCA_000763165.1_00638	+	+	+	+	+	+	+	NAD-dependent protein deacetylase 2
GCA_000763165.1_00639	+	+	+	+	+	+	+	Hypothetical protein
GCA_000763165.1_00640	+	+	+	+	+	+	+	Aromatic amino acid transport protein AroP
GCA_000763165.1_00641	+	+	+	+	+	+	+	Gamma-gliadin
GCA_000763165.1_00642	+	+	+	+	+	+	+	Acyl-CoA dehydrogenase, short-chain specific
GCA_000763165.1_00643	+	+	+	+	+	+	+	Acyl-CoA dehydrogenase
GCA_000763165.1_00644	+	+	+	+	+	+	+	Long-chain specific acyl-CoA dehydrogenase, mitochondrial
GCA_000763165.1_00645	+	+	+	+	+	+	+	3-hydroxyisobutyryl-CoA hydrolase 1
GCA_000763165.1_00646	+	+	+	+	+	+	+	3-[(3aS,4S,7aS)-7a-methyl-1,5-dioxo-octahydro-1H-inden-4-yl]propanoyl:CoA ligase
GCA_000763165.1_00647	+	+	+	+	+	+	+	Acyl-CoA dehydrogenase
GCA_000763165.1_00648	+	+	+	+	+	+	+	Levodione reductase
GCA_000763165.1_00649	+	+	+	+	+	+	+	Hypothetical protein
GCA_000763165.1_00650	+	+	+	+	+	+	+	HTH-type transcriptional repressor KstR2
GCA_000763165.1_00651	+	+	+	+	+	+	+	Acetyl-CoA acetyltransferase
GCA_000763165.1_00652	+	+	+	+	+	+	+	Hypothetical protein
GCA_000763165.1_00653	+	+	+	+	+	+	+	Putative pyrimidine permease RutG
GCA_000763165.1_00654	+	+	+	+	+	+	+	Hypothetical protein
GCA_000763165.1_00655	+	+	+	+	+	+	+	Dehydrogenase/reductase SDR family member 9
GCA_000763165.1_00656	+	+	+	+	+	+	+	Hypothetical protein
GCA_000763165.1_00657	+	+	+	+	+	+	+	Probable nitronate monooxygenase
GCA_000763165.1_00658	+	+	+	+	+	+	+	Putative CoA-transferase subunit beta MT3656
GCA_000763165.1_00659	+	+	+	+	+	+	+	Putative CoA-transferase subunit alpha MT3655
GCA_000763165.1_00660	+	+	+	+	+	+	+	Enoyl-CoA hydratase domain-containing protein 3, mitochondrial
GCA_000763165.1_00661	+	+	+	+	+	+	+	Short-chain dehydrogenase reductase ATA1
GCA_000763165.1_00662	+	+	+	+	+	+	+	Enoyl-CoA hydratase 2
GCA_000763165.1_00663	+	+	+	+	+	+	+	MarR family transcriptional regulator, transcriptional regulator for hemolysin
GCA_000763165.1_00664	+	+	+	+	+	+	+	Hypothetical protein
GCA_000763165.1_00665	+	+	+	+	+	+	+	Uncharacterized PE-PGRS family protein PE_PGRS54
GCA_000763165.1_00666	+	+	+	+	+	+	+	Hypothetical protein
GCA_000763165.1_00667	+	+	+	+	+	+	+	Hypothetical protein
GCA_000763165.1_00668	+	+	+	+	+	+	+	Nucleoid-associated protein EspR
GCA_000763165.1_00669	+	+	+	+	+	+	+	3-ketoacyl-CoA thiolase
GCA_000763165.1_00670	+	+	+	+	+	+	+	Steroid C26-monooxygenase
GCA_000763165.1_00671	+	+	+	+	+	+	+	steroid delta-isomerase
GCA_000763165.1_00672	+	+	+	+	+	+	+	Non-specific lipid-transfer protein
GCA_000763165.1_00673	+	+	+	+	+	+	+	acetyl-CoA C-acetyltransferase
GCA_000763165.1_00674	+	+	+	+	+	+	+	uncharacterized protein
GCA_000763165.1_00675	+	+	+	+	+	+	+	Putative coenzyme F420-dependent oxidoreductase Rv3520c
GCA_000763165.1_00676	+	+	+	+	+	+	+	Long-chain-fatty-acid--CoA/3-oxocholest-4-en-26-oate--CoA ligase
GCA_000763165.1_00677	+	+	+	+	+	+	+	ECF RNA polymerase sigma factor SigG
GCA_000763165.1_00678	+	+	+	+	+	+	+	3-oxocholest-4-en-26-oate--CoA ligase
GCA_000763165.1_00679	+	+	+	+	+	+	+	Long-chain-fatty-acid--CoA/3-oxocholest-4-en-26-oate--CoA ligase
GCA_000763165.1_00680	+	+	+	+	+	+	+	Hypothetical protein
GCA_000763165.1_00681	+	+	+	+	+	+	+	uncharacterized protein
GCA_000763165.1_00682	+	+	+	+	+	+	+	N-glycosyltransferase
GCA_000763165.1_00683	+	+	+	+	+	+	+	Hypothetical protein
GCA_000763165.1_00684	+	+	+	+	+	+	+	Acyl-CoA dehydrogenase
GCA_000763165.1_00685	+	+	+	+	+	+	+	Glutaryl-CoA dehydrogenase
GCA_000763165.1_00686	+	+	+	+	+	+	+	ferredoxin
GCA_000763165.1_00687	+	+	+	+	+	+	+	Versicolorin reductase 1
GCA_000763165.1_00688	+	+	+	+	+	+	+	Probable phospholipid ABC transporter permease protein MlaE
GCA_000763165.1_00689	+	+	+	+	+	+	+	Probable phospholipid ABC transporter permease protein MlaE
GCA_000763165.1_00690	+	+	+	+	+	+	+	phospholipid/cholesterol/gamma-HCH transport system substrate-binding protein
GCA_000763165.1_00691	+	+	+	+	+	+	+	phospholipid/cholesterol/gamma-HCH transport system substrate-binding protein
GCA_000763165.1_00692	+	+	+	+	+	+	+	phospholipid/cholesterol/gamma-HCH transport system substrate-binding protein
GCA_000763165.1_00693	+	+	+	+	+	+	+	phospholipid/cholesterol/gamma-HCH transport system substrate-binding protein
GCA_000763165.1_00694	+	+	+	+	+	+	+	phospholipid/cholesterol/gamma-HCH transport system substrate-binding protein
GCA_000763165.1_00695	+	+	+	+	+	+	+	phospholipid/cholesterol/gamma-HCH transport system substrate-binding protein
GCA_000763165.1_00696	+	+	+	+	+	+	+	Uncharacterized protein MT1408
GCA_000763165.1_00697	+	+	+	+	+	+	+	Uncharacterized protein MT1407
GCA_000763165.1_00698	+	+	+	+	+	+	+	Hypothetical protein
GCA_000763165.1_00699	+	+	+	+	+	+	+	ATP-dependent leucine adenylase
GCA_000763165.1_00700	+	+	+	+	+	+	+	Hypothetical protein
GCA_000763165.1_00701	+	+	+	+	+	+	+	1,2-epoxyphenylacetyl-CoA isomerase
GCA_000763165.1_00702	+	+	+	+	+	+	+	High-affinity branched-chain amino acid transport ATP-binding protein BraF
GCA_000763165.1_00703	+	+	+	+	+	+	+	ABC-2 type transport system permease protein
GCA_000763165.1_00704	+	+	+	+	+	+	+	Vanadium chloroperoxidase
GCA_000763165.1_00705	+	+	+	+	+	+	+	Hypothetical protein
GCA_000763165.1_00706	+	+	+	+	+	+	+	Uncharacterized HTH-type transcriptional regulator YkoM
GCA_000763165.1_00707	+	+	+	+	+	+	+	NTE family protein
GCA_000763165.1_00708	+	+	+	+	+	+	+	Putative amidase AmiA2
GCA_000763165.1_00709	+	+	+	+	+	+	+	Allophanate hydrolase
GCA_000763165.1_00710	+	+	+	+	+	+	+	uncharacterized protein
GCA_000763165.1_00711	+	+	+	+	+	+	+	uncharacterized protein
GCA_000763165.1_00712	+	+	+	+	+	+	+	Hypothetical protein
GCA_000763165.1_00713	+	+	+	+	+	+	+	Thiamine transporter thi9
GCA_000763165.1_00714	+	+	+	+	+	+	+	HTH-type transcriptional repressor KstR2
GCA_000763165.1_00715	+	+	+	+	+	+	+	Tellurium resistance protein TerD
GCA_000763165.1_00716	+	+	+	+	+	+	+	Multidrug resistance protein 1
GCA_000763165.1_00717	+	+	+	+	+	+	+	Hypothetical protein
GCA_000763165.1_00718	+	+	+	+	+	+	+	putative acetyltransferase
GCA_000763165.1_00719	+	+	+	+	+	+	+	Hypothetical protein
GCA_000763165.1_00720	+	+	+	+	+	+	+	Hypothetical protein
GCA_000763165.1_00721	+	+	+	+	+	+	+	Uncharacterized isochorismatase family protein YddQ
GCA_000763165.1_00722	+	+	+	+	+	+	+	Uncharacterized protein in cpoL 5'region
GCA_000763165.1_00723	+	+	+	+	+	+	+	Linocin-M18
GCA_000763165.1_00724	+	+	+	+	+	+	+	Probable deferrochelatase/peroxidase YfeX
GCA_000763165.1_00725	+	+	+	+	+	+	+	Hypothetical protein
GCA_000763165.1_00726	+	+	+	+	+	+	+	Dihydrofolate reductase
GCA_000763165.1_00727	+	+	+	+	+	+	+	Thymidylate synthase
GCA_000763165.1_00728	+	+	+	+	+	+	+	Precorrin-6A synthase [deacetylating]
GCA_000763165.1_00729	+	+	+	+	+	+	+	Hypothetical protein
GCA_000763165.1_00730	+	+	+	+	+	+	+	Uncharacterized formamidopyrimidine-DNA glycosylase-like protein
GCA_000763165.1_00731	+	+	+	+	+	+	+	uncharacterized protein
GCA_000763165.1_00732	+	+	+	+	+	+	+	Hypothetical protein
GCA_000763165.1_00733	+	+	+	+	+	+	+	Hypothetical protein
GCA_000763165.1_00734	+	+	+	+	+	+	+	HTH-type transcriptional regulator TauR
GCA_000763165.1_00735	+	+	+	+	+	+	+	Para-nitrobenzyl esterase
GCA_000763165.1_00736	+	+	+	+	+	+	+	Hypothetical protein
GCA_000763165.1_00737	+	+	+	+	+	+	+	2,3-dehydroadipyl-CoA hydratase
GCA_000763165.1_00738	+	+	+	+	+	+	+	TetR/AcrR family transcriptional regulator, fatty acid metabolism regulator protein
GCA_000763165.1_00739	+	+	+	+	+	+	+	Putative acyl-CoA dehydrogenase AidB
GCA_000763165.1_00740	+	+	+	+	+	+	+	Epimerase family protein YfcH
GCA_000763165.1_00741	+	+	+	+	+	+	+	Putative antitoxin HigA3
GCA_000763165.1_00742	+	+	+	+	+	+	+	Putative toxin HigB2
GCA_000763165.1_00743	+	+	+	+	+	+	+	Probable menaquinol-cytochrome c reductase cytochrome b subunit
GCA_000763165.1_00744	+	+	+	+	+	+	+	Hypothetical protein
GCA_000763165.1_00745	+	+	+	+	+	+	+	ATP-dependent DNA helicase UvrD1
GCA_000763165.1_00746	+	+	+	+	+	+	+	Intracellular chorismate mutase
GCA_000763165.1_00747	+	+	+	+	+	+	+	acyl-CoA thioesterase
GCA_000763165.1_00748	+	+	+	+	+	+	+	Hypothetical protein
GCA_000763165.1_00749	+	+	+	+	+	+	+	Succinate-semialdehyde dehydrogenase, mitochondrial
GCA_000763165.1_00750	+	+	+	+	+	+	+	Glucose-6-phosphate isomerase
GCA_000763165.1_00751	+	+	+	+	+	+	+	Uncharacterized metalloprotease bbp_296
GCA_000763165.1_00752	+	+	+	+	+	+	+	Succinyl-CoA ligase [ADP-forming] subunit beta-1
GCA_000763165.1_00753	+	+	+	+	+	+	+	Succinyl-CoA ligase [ADP-forming] subunit alpha
GCA_000763165.1_00754	+	+	+	+	+	+	+	34 kDa antigenic protein homolog
GCA_000763165.1_00755	+	+	+	+	+	+	+	Uncharacterized protein MT0982
GCA_000763165.1_00756	+	+	+	+	+	+	+	Phosphoribosylglycinamide formyltransferase
GCA_000763165.1_00757	+	+	+	+	+	+	+	IMP cyclohydrolase
GCA_000763165.1_00758	+	+	+	+	+	+	+	Hypothetical protein
GCA_000763165.1_00759	+	+	+	+	+	+	+	Uncharacterized protein MT1326
GCA_000763165.1_00760	+	+	+	+	+	+	+	30S ribosomal protein S18 2
GCA_000763165.1_00761	+	+	+	+	+	+	+	30S ribosomal protein S14
GCA_000763165.1_00762	+	+	+	+	+	+	+	50S ribosomal protein L33 1
GCA_000763165.1_00763	+	+	+	+	+	+	+	50S ribosomal protein L28
GCA_000763165.1_00764	+	+	+	+	+	+	+	Uncharacterized protein MT0115
GCA_000763165.1_00765	+	+	+	+	+	+	+	50S ribosomal protein L31 type B
GCA_000763165.1_00766	+	+	+	+	+	+	+	50S ribosomal protein L32 2
GCA_000763165.1_00767	+	+	+	+	+	+	+	Hypothetical protein
GCA_000763165.1_00768	+	+	+	+	+	+	+	Hypothetical protein
GCA_000763165.1_00769	+	+	+	+	+	+	+	Anthracycline biosynthesis protein DnrV
GCA_000763165.1_00770	+	+	+	+	+	+	+	Hypothetical protein
GCA_000763165.1_00771	+	+	+	+	+	+	+	uncharacterized protein
GCA_000763165.1_00772	+	+	+	+	+	+	+	peroxiredoxin Q/BCP
GCA_000763165.1_00773	+	+	+	+	+	+	+	uncharacterized protein
GCA_000763165.1_00774	+	+	+	+	+	+	+	Hypothetical protein
GCA_000763165.1_00775	+	+	+	+	+	+	+	Transcriptional regulatory protein BasR
GCA_000763165.1_00776	+	+	+	+	+	+	+	Signal transduction histidine-protein kinase/phosphatase MprB
GCA_000763165.1_00777	+	+	+	+	+	+	+	Probable periplasmic serine endoprotease DegP-like
GCA_000763165.1_00778	+	+	+	+	+	+	+	Molybdopterin adenylyltransferase
GCA_000763165.1_00779	+	+	+	+	+	+	+	Hypothetical protein
GCA_000763165.1_00780	+	+	+	+	+	+	+	Hypothetical protein
GCA_000763165.1_00781	+	+	+	+	+	+	+	Hypothetical protein
GCA_000763165.1_00782	+	+	+	+	+	+	+	Hypothetical protein
GCA_000763165.1_00783	+	+	+	+	+	+	+	Large-conductance mechanosensitive channel
GCA_000763165.1_00784	+	+	+	+	+	+	+	Hypothetical protein
GCA_000763165.1_00785	+	+	+	+	+	+	+	Hypothetical protein
GCA_000763165.1_00786	+	+	+	+	+	+	+	5-formyltetrahydrofolate cyclo-ligase
GCA_000763165.1_00787	+	+	+	+	+	+	+	Uncharacterized protein MT2654
GCA_000763165.1_00788	-	-	-	-	-	-	+	Hypothetical protein
GCA_000763165.1_00789	+	+	+	+	+	+	+	myo-inositol-1(or 4)-monophosphatase
GCA_000763165.1_00790	+	+	+	+	+	+	+	Hypothetical protein
GCA_000763165.1_00791	+	+	+	+	+	+	+	Hypothetical protein
GCA_000763165.1_00792	+	+	+	+	+	+	+	Uncharacterized RNA pseudouridine synthase MT1592
GCA_000763165.1_00793	+	+	+	+	+	+	+	Lipoprotein signal peptidase
GCA_000763165.1_00794	+	+	+	+	+	+	+	Hypothetical protein
GCA_000763165.1_00795	+	+	+	+	+	+	+	Hypothetical protein
GCA_000763165.1_00796	+	+	+	+	+	+	+	Uncharacterized protein MT0910
GCA_000763165.1_00797	+	+	+	+	+	+	+	Probable arabinosyltransferase C
GCA_000763165.1_00798	+	+	+	+	+	+	+	Mucin-5AC
GCA_000763165.1_00799	+	+	+	+	+	+	+	Hypothetical protein
GCA_000763165.1_00800	+	+	+	+	+	+	+	D-alanyl-D-alanine carboxypeptidase
GCA_000763165.1_00801	+	+	+	+	+	+	+	DNA polymerase IV 1
GCA_000763165.1_00802	+	+	+	+	+	+	+	UTP--glucose-1-phosphate uridylyltransferase 1
GCA_000763165.1_00803	+	+	+	+	+	+	+	Diacylglycerol acyltransferase/mycolyltransferase Ag85A
GCA_000763165.1_00804	+	+	+	+	+	+	+	Uncharacterized HTH-type transcriptional regulator YxaD
GCA_000763165.1_00805	+	+	+	+	+	+	+	Hypothetical protein
GCA_000763165.1_00806	+	+	+	+	+	+	+	TetR/AcrR family transcriptional regulator, transcriptional repressor for nem operon
GCA_000763165.1_00807	+	+	+	+	+	+	+	Organic hydroperoxide resistance protein
GCA_000763165.1_00808	+	+	+	+	+	+	+	Probable endopeptidase p60
GCA_000763165.1_00809	+	+	+	+	+	+	+	4-carboxymuconolactone decarboxylase
GCA_000763165.1_00810	+	+	+	+	+	+	+	uncharacterized protein
GCA_000763165.1_00811	+	+	+	+	+	+	+	Uncharacterized HTH-type transcriptional regulator MT1607
GCA_000763165.1_00812	+	+	+	+	+	+	+	Isoleucine--tRNA ligase
GCA_000763165.1_00813	+	+	+	+	+	+	+	Hypothetical protein
GCA_000763165.1_00814	+	+	+	+	+	+	+	Cell wall synthesis protein Wag31
GCA_000763165.1_00815	+	+	+	+	+	+	+	YggT family protein
GCA_000763165.1_00816	+	+	+	+	+	+	+	Cell division protein SepF
GCA_000763165.1_00817	+	+	+	+	+	+	+	UPF0001 protein Cgl2153/cg2364
GCA_000763165.1_00818	+	+	+	+	+	+	+	Laccase domain protein Cgl2154/cg2365
GCA_000763165.1_00819	+	+	+	+	+	+	+	Cell division protein FtsZ
GCA_000763165.1_00820	+	+	+	+	+	+	+	Cell division protein FtsQ
GCA_000763165.1_00821	+	+	+	+	+	+	+	UDP-N-acetylmuramate--L-alanine ligase
GCA_000763165.1_00822	+	+	+	+	+	+	+	Putative lipid II flippase FtsW
GCA_000763165.1_00823	+	+	+	+	+	+	+	UDP-N-acetylmuramoylalanine--D-glutamate ligase
GCA_000763165.1_00824	+	+	+	+	+	+	+	Phospho-N-acetylmuramoyl-pentapeptide-transferase
GCA_000763165.1_00825	+	+	+	+	+	+	+	UDP-N-acetylmuramoyl-tripeptide--D-alanyl-D-alanine ligase
GCA_000763165.1_00826	+	+	+	+	+	+	+	UDP-N-acetylmuramoyl-L-alanyl-D-glutamate--2,6-diaminopimelate ligase
GCA_000763165.1_00827	+	+	+	+	+	+	+	Penicillin-binding protein PbpB
GCA_000763165.1_00828	+	+	+	+	+	+	+	Vegetative cell wall protein gp1
GCA_000763165.1_00829	+	+	+	+	+	+	+	Ribosomal RNA small subunit methyltransferase H
GCA_000763165.1_00830	+	+	+	+	+	+	+	Transcriptional regulator MraZ
GCA_000763165.1_00831	+	+	+	+	+	+	+	Hypothetical protein
GCA_000763165.1_00832	+	+	+	+	+	+	+	Hypothetical protein
GCA_000763165.1_00833	+	+	+	+	+	+	+	Hypothetical protein
GCA_000763165.1_00834	+	+	+	+	+	+	+	Uncharacterized protein MT0921
GCA_000763165.1_00835	+	+	+	+	+	+	+	putative membrane protein
GCA_000763165.1_00836	+	+	+	+	+	+	+	Hypothetical protein
GCA_000763165.1_00837	+	+	+	+	+	+	+	chlorobactene glucosyltransferase
GCA_000763165.1_00838	+	+	+	+	+	+	+	Hypothetical protein
GCA_000763165.1_00839	+	+	+	+	+	+	+	5,10-methylenetetrahydrofolate reductase
GCA_000763165.1_00840	+	+	+	+	+	+	+	Short chain isoprenyl diphosphate synthase
GCA_000763165.1_00841	+	+	+	+	+	+	+	Hydroxyneurosporene desaturase
GCA_000763165.1_00842	+	+	+	+	+	+	+	Alpha-(1->6)-mannopyranosyltransferase A
GCA_000763165.1_00843	+	+	+	+	+	+	+	Phytoene synthase
GCA_000763165.1_00844	+	+	+	+	+	+	+	DNA-binding protein Rv2175c
GCA_000763165.1_00845	+	+	+	+	+	+	+	Serine/threonine-protein kinase PK-1
GCA_000763165.1_00846	+	+	+	+	+	+	+	Phospho-2-dehydro-3-deoxyheptonate aldolase AroG
GCA_000763165.1_00847	+	+	+	+	+	+	+	3'-5' exoribonuclease MT2234.1
GCA_000763165.1_00848	+	+	+	+	+	+	+	1-acyl-sn-glycerol-3-phosphate acyltransferase
GCA_000763165.1_00849	+	+	+	+	+	+	+	Glucokinase
GCA_000763165.1_00850	+	+	+	+	+	+	+	collagen, type I/II/III/V/XI/XXIV/XXVII, alpha
GCA_000763165.1_00851	+	+	+	+	+	+	+	Arsenical pump-driving ATPase
GCA_000763165.1_00852	+	+	+	+	+	+	+	Hypothetical protein
GCA_000763165.1_00853	+	+	+	+	+	+	+	Hypothetical protein
GCA_000763165.1_00854	+	+	+	+	+	+	+	GDP-mannose-dependent alpha-(1-6)-phosphatidylinositol monomannoside mannosyltransferase
GCA_000763165.1_00855	+	+	+	+	+	+	+	Hypothetical protein
GCA_000763165.1_00856	+	+	+	+	+	+	+	uncharacterized protein
GCA_000763165.1_00857	+	+	+	+	+	+	+	Hypothetical protein
GCA_000763165.1_00858	+	+	+	+	+	+	+	Probable endopeptidase MT2245
GCA_000763165.1_00859	+	+	+	+	+	+	+	Probable endopeptidase p60
GCA_000763165.1_00860	+	+	+	+	+	+	+	DNA polymerase III PolC-type
GCA_000763165.1_00861	+	+	+	+	+	+	+	Ubiquinone biosynthesis O-methyltransferase
GCA_000763165.1_00862	+	+	+	+	+	+	+	Hypothetical protein
GCA_000763165.1_00863	+	+	+	+	+	+	+	Hypothetical protein
GCA_000763165.1_00864	+	+	+	+	+	+	+	Ubiquinol-cytochrome c reductase cytochrome b subunit
GCA_000763165.1_00865	+	+	+	+	+	+	+	Probable menaquinol-cytochrome c reductase iron-sulfur subunit
GCA_000763165.1_00866	+	+	+	+	+	+	+	Ubiquinol-cytochrome c reductase cytochrome c subunit
GCA_000763165.1_00867	+	+	+	+	+	+	+	Cytochrome c oxidase subunit 3
GCA_000763165.1_00868	+	+	+	+	+	+	+	Hypothetical protein
GCA_000763165.1_00869	+	+	+	+	+	+	+	Anthranilate phosphoribosyltransferase
GCA_000763165.1_00870	+	+	+	+	+	+	+	N-(5'-phosphoribosyl)anthranilate isomerase
GCA_000763165.1_00871	+	+	+	+	+	+	+	Hypothetical protein
GCA_000763165.1_00872	+	+	+	+	+	+	+	anthranilate phosphoribosyltransferase
GCA_000763165.1_00874	+	+	+	+	+	+	+	Uncharacterized protein YdfG
GCA_000763165.1_00875	+	+	+	+	+	+	+	Hypothetical protein
GCA_000763165.1_00876	+	+	+	+	+	+	+	Nodulation protein N
GCA_000763165.1_00877	+	+	+	+	+	+	+	N-(5-amino-5-carboxypentanoyl)-L-cysteinyl-D-valine synthase
GCA_000763165.1_00878	+	+	+	+	+	+	+	Probable acyl-CoA dehydrogenase YngJ
GCA_000763165.1_00879	+	+	+	+	+	+	+	L-2,3-butanediol dehydrogenase
GCA_000763165.1_00880	+	+	+	+	+	+	+	Short-chain specific acyl-CoA dehydrogenase, mitochondrial
GCA_000763165.1_00881	+	+	+	+	+	+	+	TetR/AcrR family transcriptional regulator, tetracycline repressor protein
GCA_000763165.1_00882	+	+	+	+	+	+	+	Uncharacterized protein YyaP
GCA_000763165.1_00883	+	+	+	+	+	+	+	Hypothetical protein
GCA_000763165.1_00884	+	+	+	+	+	+	+	Hypothetical protein
GCA_000763165.1_00885	+	+	+	+	+	+	+	uncharacterized protein
GCA_000763165.1_00886	+	+	+	+	+	+	+	Hypothetical protein
GCA_000763165.1_00887	+	+	+	+	+	+	+	Hypothetical protein
GCA_000763165.1_00888	+	+	+	+	+	+	+	Hypothetical protein
GCA_000763165.1_00889	+	+	+	+	+	+	+	Hypothetical protein
GCA_000763165.1_00890	+	+	+	+	+	+	+	Arabinose metabolism transcriptional repressor
GCA_000763165.1_00891	+	+	+	+	+	+	+	Hypothetical protein
GCA_000763165.1_00892	+	+	+	+	+	+	+	Hypothetical protein
GCA_000763165.1_00893	+	+	+	+	+	+	+	Hypothetical protein
GCA_000763165.1_00894	+	+	+	+	+	+	+	Fatty acyl-CoA reductase
GCA_000763165.1_00895	+	+	+	+	+	+	+	Hypothetical protein
GCA_000763165.1_00896	+	+	+	+	+	+	+	peptidoglycan-N-acetylmuramic acid deacetylase
GCA_000763165.1_00897	+	+	+	+	+	+	+	Uncharacterized 30.6 kDa protein in fumA 3'region
GCA_000763165.1_00898	+	+	+	+	+	+	+	Purine catabolism regulatory protein
GCA_000763165.1_00899	+	+	+	+	+	+	+	Hypothetical protein
GCA_000763165.1_00900	+	+	+	+	+	+	+	Hypothetical protein
GCA_000763165.1_00901	+	+	+	+	+	+	+	Mucin-2
GCA_000763165.1_00902	+	+	+	+	+	+	+	Putative NAD(P)H nitroreductase acg
GCA_000763165.1_00903	+	+	+	+	+	+	+	Hypothetical protein
GCA_000763165.1_00904	+	+	+	+	+	+	+	Probable cytochrome c oxidase subunit 1-alpha
GCA_000763165.1_00905	+	+	+	+	+	+	+	Leucine--tRNA ligase
GCA_000763165.1_00906	+	+	+	+	+	+	+	Hypothetical protein
GCA_000763165.1_00907	+	+	+	+	+	+	+	Uncharacterized N-acetyltransferase YjcF
GCA_000763165.1_00908	+	+	+	+	+	+	+	UPF0276 protein SAV_2218
GCA_000763165.1_00909	+	+	+	+	+	+	+	UPF0276 protein Anae109_1558
GCA_000763165.1_00910	+	+	+	+	+	+	+	Hypothetical protein
GCA_000763165.1_00911	+	+	+	+	+	+	+	Uncharacterized protein PA2026
GCA_000763165.1_00912	+	+	+	+	+	+	+	Putative phenylalanine aminotransferase
GCA_000763165.1_00913	+	+	+	+	+	+	+	3-oxoacyl-[acyl-carrier-protein] synthase 3
GCA_000763165.1_00914	+	+	+	+	+	+	+	Hypothetical protein
GCA_000763165.1_00915	+	+	+	+	+	+	+	Probable acetolactate synthase large subunit
GCA_000763165.1_00916	+	+	+	+	+	+	+	Hypothetical protein
GCA_000763165.1_00917	+	+	+	+	+	+	+	Sulfate/thiosulfate import ATP-binding protein CysA
GCA_000763165.1_00918	+	+	+	+	+	+	+	Daunorubicin/doxorubicin resistance ABC transporter permease protein DrrB
GCA_000763165.1_00919	+	+	+	+	+	+	+	Anti-sigma-L factor RslA
GCA_000763165.1_00920	+	+	+	+	+	+	+	ECF RNA polymerase sigma factor SigL
GCA_000763165.1_00921	+	+	+	+	+	+	+	UPF0301 protein ML0028
GCA_000763165.1_00922	+	+	+	+	+	+	+	Hypothetical protein
GCA_000763165.1_00923	+	+	+	+	+	+	+	uncharacterized protein
GCA_000763165.1_00924	+	+	+	+	+	+	+	Glycerate 2-kinase
GCA_000763165.1_00925	+	+	+	+	+	+	+	Uncharacterized HTH-type transcriptional regulator YdeP
GCA_000763165.1_00926	+	+	+	+	+	+	+	3-hydroxyisobutyrate dehydrogenase
GCA_000763165.1_00927	+	+	+	+	+	+	+	Uncharacterized HTH-type transcriptional regulator YgzD
GCA_000763165.1_00928	+	+	+	+	+	+	+	ABC-2 type transport system permease protein
GCA_000763165.1_00929	+	+	+	+	+	+	+	3-dehydroquinate dehydratase 1
GCA_000763165.1_00930	+	+	+	+	+	+	+	Uncharacterized protein MT1303
GCA_000763165.1_00931	+	+	+	+	+	+	+	Hypothetical protein
GCA_000763165.1_00932	+	+	+	+	+	+	+	Hypothetical protein
GCA_000763165.1_00933	+	+	+	+	+	+	+	uncharacterized protein
GCA_000763165.1_00934	+	+	+	+	+	+	+	Uncharacterized protein MT1361
GCA_000763165.1_00935	+	+	+	+	+	+	+	Uncharacterized hydrolase YNR064C
GCA_000763165.1_00936	+	+	+	+	+	+	+	MFS transporter, DHA2 family, multidrug resistance protein
GCA_000763165.1_00937	+	+	+	+	+	+	+	Hypothetical protein
GCA_000763165.1_00938	+	+	+	+	+	+	+	HTH-type transcriptional regulator VirS
GCA_000763165.1_00939	+	+	+	+	+	+	+	Hypothetical protein
GCA_000763165.1_00940	+	+	+	+	+	+	+	Hypothetical protein
GCA_000763165.1_00941	+	+	+	+	+	+	+	Uncharacterized protein MT0918
GCA_000763165.1_00942	+	+	+	+	+	+	+	Hypothetical protein
GCA_000763165.1_00943	+	+	+	+	+	+	+	UPF0118 membrane protein MT0215
GCA_000763165.1_00944	+	+	+	+	+	+	+	Hypothetical protein
GCA_000763165.1_00945	+	+	+	+	+	+	+	Chemotaxis protein CheY
GCA_000763165.1_00946	+	+	+	+	+	+	+	Hypothetical protein
GCA_000763165.1_00947	+	+	+	+	+	+	+	Dihydrolipoyllysine-residue acetyltransferase component of acetoin cleaving system
GCA_000763165.1_00948	+	+	+	+	+	+	+	Classical arabinogalactan protein 9
GCA_000763165.1_00949	+	+	+	+	+	+	+	Trehalose monomycolate exporter MmpL3
GCA_000763165.1_00950	+	+	+	+	+	+	+	uncharacterized protein
GCA_000763165.1_00951	+	+	+	+	+	+	+	tRNA (guanine-N(7)-)-methyltransferase
GCA_000763165.1_00952	+	+	+	+	+	+	+	Probable inactive lipase MT1628
GCA_000763165.1_00953	+	+	+	+	+	+	+	Hypothetical protein
GCA_000763165.1_00954	+	+	+	+	+	+	+	Hypothetical protein
GCA_000763165.1_00955	+	+	+	+	+	+	+	Phosphoenolpyruvate carboxykinase [GTP]
GCA_000763165.1_00956	+	+	+	+	+	+	+	Betaine aldehyde dehydrogenase 2, mitochondrial
GCA_000763165.1_00957	+	+	+	+	+	+	+	Hypothetical protein
GCA_000763165.1_00958	+	+	+	+	+	+	+	Hypothetical protein
GCA_000763165.1_00959	+	+	+	+	+	+	+	Uncharacterized methyltransferase MUL_1123
GCA_000763165.1_00960	+	+	+	+	+	+	+	GDP-mannose-dependent alpha-(1-6)-phosphatidylinositol monomannoside mannosyltransferase
GCA_000763165.1_00961	+	+	+	+	+	+	+	Hypothetical protein
GCA_000763165.1_00962	+	+	+	+	+	+	+	Hypothetical protein
GCA_000763165.1_00963	+	+	+	+	+	+	+	Porin PorA
GCA_000763165.1_00964	+	+	+	+	+	+	+	Hypothetical protein
GCA_000763165.1_00965	+	+	+	+	+	+	+	Alpha-(1->3)-arabinofuranosyltransferase
GCA_000763165.1_00966	+	+	+	+	+	+	+	Hypothetical protein
GCA_000763165.1_00967	+	+	+	+	+	+	+	Putative isochorismate synthase MenF
GCA_000763165.1_00968	+	+	+	+	+	+	+	Hypothetical protein
GCA_000763165.1_00969	+	+	+	+	+	+	+	Hypothetical protein
GCA_000763165.1_00970	+	+	+	+	+	+	+	Hypothetical protein
GCA_000763165.1_00971	+	+	+	+	+	+	+	3-ketoacyl-CoA thiolase
GCA_000763165.1_00972	+	+	+	+	+	+	+	Short-chain dehydrogenase reductase 2a
GCA_000763165.1_00973	+	+	+	+	+	+	+	fatty acid synthase, bacteria type
GCA_000763165.1_00974	+	+	+	+	+	+	+	Hypothetical protein
GCA_000763165.1_00975	+	+	+	+	+	+	+	TetR/AcrR family transcriptional regulator
GCA_000763165.1_00976	+	+	+	+	+	+	+	Beta-hexosaminidase A
GCA_000763165.1_00977	+	+	+	+	+	+	+	Putative 6-phosphogluconate dehydrogenase YqeC
GCA_000763165.1_00978	+	+	+	+	+	+	+	vancomycin resistance protein VanW
GCA_000763165.1_00979	+	+	+	+	+	+	+	Probable diguanylate cyclase YcdT
GCA_000763165.1_00980	+	+	+	+	+	+	+	3-methylmercaptopropionyl-CoA dehydrogenase
GCA_000763165.1_00981	+	+	+	+	+	+	+	uncharacterized protein
GCA_000763165.1_00982	+	+	+	+	+	+	+	chemotaxis protein methyltransferase CheR
GCA_000763165.1_00983	+	+	+	+	+	+	+	Hypothetical protein
GCA_000763165.1_00984	+	+	+	+	+	+	+	Probable enoyl-CoA hydratase echA12
GCA_000763165.1_00985	+	+	+	+	+	+	+	Pimeloyl-[acyl-carrier protein] methyl ester esterase
GCA_000763165.1_00986	+	+	+	+	+	+	+	Hypothetical protein
GCA_000763165.1_00987	+	+	+	+	+	+	+	mRNA interferase MazF
GCA_000763165.1_00988	+	+	+	+	+	+	+	Hypothetical protein
GCA_000763165.1_00989	+	+	+	+	+	+	+	Hypothetical protein
GCA_000763165.1_00991	+	+	+	+	+	+	+	Probable cytochrome c oxidase subunit 1
GCA_000763165.1_00992	+	+	+	+	+	+	+	Deoxycytidine triphosphate deaminase
GCA_000763165.1_00993	+	+	+	+	+	+	+	Hypothetical protein
GCA_000763165.1_00994	+	+	+	+	+	+	+	Hypothetical protein
GCA_000763165.1_00995	+	+	+	+	+	+	+	Hypothetical protein
GCA_000763165.1_00996	+	+	+	+	+	+	+	Glutamate-pyruvate aminotransferase AlaA
GCA_000763165.1_00997	+	+	+	+	+	+	+	Circumsporozoite protein
GCA_000763165.1_00998	+	+	+	+	+	+	+	Translation initiation factor IF-1 1
GCA_000763165.1_00999	+	+	+	+	+	+	+	50S ribosomal protein L36 1
GCA_000763165.1_01000	+	+	+	+	+	+	+	30S ribosomal protein S13, chloroplastic
GCA_000763165.1_01001	+	+	+	+	+	+	+	30S ribosomal protein S11
GCA_000763165.1_01002	+	+	+	+	+	+	+	30S ribosomal protein S4
GCA_000763165.1_01003	+	+	+	+	+	+	+	DNA-directed RNA polymerase subunit alpha
GCA_000763165.1_01004	+	+	+	+	+	+	+	50S ribosomal protein L17
GCA_000763165.1_01005	+	+	+	+	+	+	+	tRNA pseudouridine synthase A
GCA_000763165.1_01006	+	+	+	+	+	+	+	Hypothetical protein
GCA_000763165.1_01007	+	+	+	+	+	+	+	Hypothetical protein
GCA_000763165.1_01008	+	+	+	+	+	+	+	Hypothetical protein
GCA_000763165.1_01009	+	+	+	+	+	+	+	AraC family transcriptional regulator
GCA_000763165.1_01010	+	+	+	+	+	+	+	Uncharacterized protein in nit 5'region
GCA_000763165.1_01011	+	+	+	+	+	+	+	Nitrilase
GCA_000763165.1_01012	+	+	+	+	+	+	+	Uncharacterized protein in nit 5'region
GCA_000763165.1_01013	+	+	+	+	+	+	+	Nitrilase
GCA_000763165.1_01014	+	+	+	+	+	+	+	Copper-sensing transcriptional repressor RicR
GCA_000763165.1_01015	+	+	+	+	+	+	+	S-methyl-5'-thioadenosine phosphorylase
GCA_000763165.1_01016	+	+	+	+	+	+	+	dTDP-L-rhamnose 4-epimerase
GCA_000763165.1_01017	+	+	+	+	+	+	+	NAD(P)H-dependent FMN reductase C4B3.06c
GCA_000763165.1_01018	+	+	+	+	+	+	+	Hypothetical protein
GCA_000763165.1_01019	+	+	+	+	+	+	+	ESX-1 secretion system protein EccB1
GCA_000763165.1_01020	+	+	+	+	+	+	+	membrane-anchored mycosin MYCP
GCA_000763165.1_01021	+	+	+	+	+	+	+	ESX-4 secretion system protein eccD4
GCA_000763165.1_01022	+	+	+	+	+	+	+	ESX-1 secretion system protein EccCa1
GCA_000763165.1_01023	+	+	+	+	+	+	+	Hypothetical protein
GCA_000763165.1_01024	+	+	+	+	+	+	+	Hypothetical protein
GCA_000763165.1_01025	+	+	+	+	+	+	+	Hypothetical protein
GCA_000763165.1_01026	+	+	+	+	+	+	+	Hypothetical protein
GCA_000763165.1_01027	+	+	+	+	+	+	+	Hypothetical protein
GCA_000763165.1_01028	+	+	+	+	+	+	+	Hypothetical protein
GCA_000763165.1_01029	+	+	+	+	+	+	+	Serine/threonine-protein kinase PknA
GCA_000763165.1_01030	+	+	+	+	+	+	+	putative drug exporter of the RND superfamily
GCA_000763165.1_01031	+	+	+	+	+	+	+	aminopeptidase
GCA_000763165.1_01032	+	+	+	+	+	+	+	ABC transporter ATP-binding/permease protein Rv1747
GCA_000763165.1_01033	+	+	+	+	+	+	+	Predicted GPI-anchored protein 58
GCA_000763165.1_01034	+	+	+	+	+	+	+	Hypothetical protein
GCA_000763165.1_01035	+	+	+	+	+	+	+	50S ribosomal protein L13
GCA_000763165.1_01036	+	+	+	+	+	+	+	30S ribosomal protein S9
GCA_000763165.1_01037	+	+	+	+	+	+	+	Phosphoglucosamine mutase
GCA_000763165.1_01038	+	+	+	+	+	+	+	Probable N-succinyldiaminopimelate aminotransferase DapC
GCA_000763165.1_01039	+	+	+	+	+	+	+	Uncharacterized ABC transporter ATP-binding protein YfmM
GCA_000763165.1_01040	+	+	+	+	+	+	+	phage shock protein C
GCA_000763165.1_01041	+	+	+	+	+	+	+	Hypothetical protein
GCA_000763165.1_01042	+	+	+	+	+	+	+	Hypothetical protein
GCA_000763165.1_01043	+	+	+	+	+	+	+	Proline-rich receptor-like protein kinase PERK2
GCA_000763165.1_01044	+	+	+	+	+	+	+	Hypothetical protein
GCA_000763165.1_01045	+	+	+	+	+	+	+	Glutamine--fructose-6-phosphate aminotransferase [isomerizing]
GCA_000763165.1_01046	+	+	+	+	+	+	+	Hypothetical protein
GCA_000763165.1_01047	+	+	+	+	+	+	+	NAD(P)H-hydrate epimerase
GCA_000763165.1_01048	+	+	+	+	+	+	+	Probable RuBisCO transcriptional regulator
GCA_000763165.1_01049	+	+	+	+	+	+	+	4-hydroxy-tetrahydrodipicolinate synthase
GCA_000763165.1_01050	+	+	+	+	+	+	+	Alanine racemase 1
GCA_000763165.1_01051	+	+	+	+	+	+	+	tRNA threonylcarbamoyladenosine biosynthesis protein TsaE
GCA_000763165.1_01052	+	+	+	+	+	+	+	Uncharacterized protein MT3530
GCA_000763165.1_01053	+	+	+	+	+	+	+	Uncharacterized protein ML0378
GCA_000763165.1_01054	+	+	+	+	+	+	+	tRNA N6-adenosine threonylcarbamoyltransferase
GCA_000763165.1_01055	+	+	+	+	+	+	+	molecular chaperone HscA
GCA_000763165.1_01056	+	+	+	+	+	+	+	10 kDa chaperonin
GCA_000763165.1_01057	+	+	+	+	+	+	+	60 kDa chaperonin 1
GCA_000763165.1_01058	+	+	+	+	+	+	+	Hypothetical protein
GCA_000763165.1_01059	+	+	+	+	+	+	+	Hypothetical protein
GCA_000763165.1_01060	+	+	+	+	+	+	+	Hypothetical protein
GCA_000763165.1_01061	+	+	+	+	+	+	+	ECF RNA polymerase sigma factor RpoE
GCA_000763165.1_01062	+	+	+	+	+	+	+	Transcriptional regulator WhiD
GCA_000763165.1_01063	+	+	+	+	+	+	+	Hypothetical protein
GCA_000763165.1_01064	+	+	+	+	+	+	+	ECF RNA polymerase sigma factor SigD
GCA_000763165.1_01065	+	+	+	+	+	+	+	mucin-5B
GCA_000763165.1_01066	+	+	+	+	+	+	+	Uncharacterized protein MT3521
GCA_000763165.1_01067	+	+	+	+	+	+	+	Inosine-5'-monophosphate dehydrogenase
GCA_000763165.1_01068	+	+	+	+	+	+	+	Uncharacterized oxidoreductase MSMEG_1603/MSMEI_1564
GCA_000763165.1_01069	+	+	+	+	+	+	+	Non-haem bromoperoxidase BPO-A2
GCA_000763165.1_01070	+	+	+	+	+	+	+	GMP synthase [glutamine-hydrolyzing]
GCA_000763165.1_01071	+	+	+	+	+	+	+	Hypothetical protein
GCA_000763165.1_01072	+	+	+	+	+	+	+	phage shock protein C
GCA_000763165.1_01073	+	+	+	+	+	+	+	Hypothetical protein
GCA_000763165.1_01074	+	+	+	+	+	+	+	putative transposase
GCA_000763165.1_01075	+	-	-	+	+	+	+	Hypothetical protein
GCA_000763165.1_01076	+	+	+	+	+	+	+	Deazaflavin-dependent nitroreductase
GCA_000763165.1_01077	+	+	+	+	+	+	+	Hypothetical protein
GCA_000763165.1_01079	+	+	+	+	+	+	+	two-component system, NarL family, sensor kinase
GCA_000763165.1_01080	+	+	+	+	+	+	+	Chemotaxis response regulator protein-glutamate methylesterase of group 1 operon
GCA_000763165.1_01081	+	+	+	+	+	+	+	Mitogen-activated protein kinase kinase kinase A
GCA_000763165.1_01082	+	+	+	+	+	+	+	Phospho-N-acetylmuramoyl-pentapeptide-transferase
GCA_000763165.1_01083	+	+	+	+	+	+	+	Uncharacterized protein MT3502
GCA_000763165.1_01084	+	+	+	+	+	+	+	protein ImuB
GCA_000763165.1_01085	+	+	+	+	+	+	+	Hypothetical protein
GCA_000763165.1_01086	+	+	+	+	+	+	+	Alpha/beta hydrolase domain-containing protein 11
GCA_000763165.1_01087	+	+	+	+	+	+	+	Hypothetical protein
GCA_000763165.1_01088	+	+	+	+	+	+	+	Hypothetical protein
GCA_000763165.1_01089	+	+	+	+	+	+	+	Hypothetical protein
GCA_000763165.1_01090	+	+	+	+	+	+	+	Apolipoprotein N-acyltransferase
GCA_000763165.1_01091	+	+	+	+	+	+	+	Chemotaxis response regulator protein-glutamate methylesterase of group 1 operon
GCA_000763165.1_01092	+	+	+	+	+	+	+	two-component system, NarL family, sensor histidine kinase DesK
GCA_000763165.1_01093	+	+	+	+	+	+	+	11-beta-hydroxysteroid dehydrogenase-like 2
GCA_000763165.1_01094	+	+	+	+	+	+	+	Error-prone DNA polymerase
GCA_000763165.1_01096	+	+	+	+	+	+	+	Heterogeneous nuclear ribonucleoprotein A3 homolog 2
GCA_000763165.1_01097	+	+	+	+	+	+	+	UPF0235 protein MRA_1997
GCA_000763165.1_01098	+	+	+	+	+	+	+	tRNA (cytidine(34)-2'-O)-methyltransferase
GCA_000763165.1_01099	+	+	+	+	+	+	+	Hypothetical protein
GCA_000763165.1_01100	+	+	+	+	+	+	+	Potassium-transporting ATPase KdpC subunit
GCA_000763165.1_01101	+	+	+	+	+	+	+	Hypothetical protein
GCA_000763165.1_01102	+	+	+	+	+	+	+	Uncharacterized protein MT1328
GCA_000763165.1_01103	+	+	+	+	+	+	+	Probable potassium transport system protein kup
GCA_000763165.1_01104	+	+	+	+	+	+	+	Hypothetical protein
GCA_000763165.1_01105	+	+	+	+	+	+	+	46 kDa membrane protein
GCA_000763165.1_01106	+	+	+	+	+	+	+	Hypothetical protein
GCA_000763165.1_01107	+	+	+	+	+	+	+	uncharacterized protein
GCA_000763165.1_01108	+	+	+	+	+	+	+	Uncharacterized protein YdfG
GCA_000763165.1_01109	+	+	+	+	+	+	+	Acyl-CoA dehydrogenase fadE12
GCA_000763165.1_01110	+	+	+	+	+	+	+	2-methylacyl-CoA dehydrogenase, mitochondrial
GCA_000763165.1_01111	+	+	+	+	+	+	+	Hypothetical protein
GCA_000763165.1_01112	+	+	+	+	+	+	+	Hypothetical protein
GCA_000763165.1_01113	+	+	+	+	+	+	+	Uncharacterized protein YadD
GCA_000763165.1_01114	+	+	+	+	+	+	+	Mercuric resistance operon regulatory protein
GCA_000763165.1_01115	+	+	+	+	+	+	+	Chromosome partition protein Smc
GCA_000763165.1_01116	+	+	+	+	+	+	+	acid phosphatase
GCA_000763165.1_01117	+	+	+	+	+	+	+	NAD(P)H dehydrogenase (quinone)
GCA_000763165.1_01118	+	+	+	+	+	+	+	Hypothetical protein
GCA_000763165.1_01119	+	+	+	+	+	+	+	Hypothetical protein
GCA_000763165.1_01120	+	+	+	+	+	+	+	Hypothetical protein
GCA_000763165.1_01121	+	+	+	+	+	+	+	Hypothetical protein
GCA_000763165.1_01122	+	+	+	+	+	+	+	Hypothetical protein
GCA_000763165.1_01123	+	+	+	+	+	+	+	uncharacterized protein
GCA_000763165.1_01124	+	+	+	+	+	+	+	Signal recognition particle receptor FtsY
GCA_000763165.1_01125	+	+	+	+	+	+	+	Probable ammonia channel
GCA_000763165.1_01126	+	+	+	+	+	+	+	Nitrogen regulatory protein P-II
GCA_000763165.1_01127	+	+	+	+	+	+	+	[Protein-PII]-UMP uridylyl-removing enzyme
GCA_000763165.1_01128	+	+	+	+	+	+	+	Hypothetical protein
GCA_000763165.1_01129	+	+	+	+	+	+	+	Signal recognition particle protein
GCA_000763165.1_01130	+	+	+	+	+	+	+	L-rhamnose 1-dehydrogenase (NADP(+))
GCA_000763165.1_01131	+	+	+	+	+	+	+	proteasome accessory factor B
GCA_000763165.1_01132	+	+	+	+	+	+	+	Hypothetical protein
GCA_000763165.1_01133	+	+	+	+	+	+	+	Hypothetical protein
GCA_000763165.1_01134	+	+	+	+	+	+	+	metallo-beta-lactamase class B
GCA_000763165.1_01135	+	+	+	+	+	+	+	HTH-type transcriptional regulator TsaR
GCA_000763165.1_01136	+	+	+	+	+	+	+	Uncharacterized protein MT2982.1
GCA_000763165.1_01137	+	+	+	+	+	+	+	Hypothetical protein
GCA_000763165.1_01138	+	+	+	+	+	+	+	30S ribosomal protein S16
GCA_000763165.1_01139	+	+	+	+	+	+	+	UPF0109 protein MT2976
GCA_000763165.1_01140	+	+	+	+	+	+	+	Ribosome maturation factor RimM
GCA_000763165.1_01141	+	+	+	+	+	+	+	tRNA (guanine-N(1)-)-methyltransferase
GCA_000763165.1_01142	+	+	+	+	+	+	+	Hypothetical protein
GCA_000763165.1_01143	+	+	+	+	+	+	+	Hypothetical protein
GCA_000763165.1_01144	+	+	+	+	+	+	+	Hypothetical protein
GCA_000763165.1_01145	+	+	+	+	+	+	+	Protein tex
GCA_000763165.1_01146	+	+	+	+	+	+	+	Hypothetical protein
GCA_000763165.1_01147	+	+	+	+	+	+	+	Molybdenum transport protein ModE
GCA_000763165.1_01148	+	+	+	+	+	+	+	lysyl-tRNA synthetase, class II
GCA_000763165.1_01149	+	+	+	+	+	+	+	Alpha-keto-acid decarboxylase
GCA_000763165.1_01150	+	+	+	+	+	+	+	Hypothetical protein
GCA_000763165.1_01151	+	+	+	+	+	+	+	50S ribosomal protein L19
GCA_000763165.1_01152	+	+	+	+	+	+	+	Probable signal peptidase I
GCA_000763165.1_01153	+	+	+	+	+	+	+	Ribonuclease HII
GCA_000763165.1_01154	+	+	+	+	+	+	+	Uncharacterized protein MT2969
GCA_000763165.1_01155	+	+	+	+	+	+	+	UPF0102 protein MMAR_1812
GCA_000763165.1_01156	+	+	+	+	+	+	+	Uncharacterized protein MT2965
GCA_000763165.1_01157	+	+	+	+	+	+	+	Uncharacterized protein MT2964
GCA_000763165.1_01158	+	+	+	+	+	+	+	Fumarate hydratase class II
GCA_000763165.1_01159	+	+	+	+	+	+	+	Glutamyl-tRNA(Gln) amidotransferase subunit D
GCA_000763165.1_01160	+	+	+	+	+	+	+	Amino-acid permease AapA
GCA_000763165.1_01161	+	+	+	+	+	+	+	Exu regulon transcriptional regulator
GCA_000763165.1_01162	+	+	+	+	+	+	+	Tyrosine recombinase XerC
GCA_000763165.1_01163	+	+	+	+	+	+	+	Hypothetical protein
GCA_000763165.1_01164	+	+	+	+	+	+	+	Uncharacterized protein MT2963
GCA_000763165.1_01165	+	+	+	+	+	+	+	uncharacterized protein
GCA_000763165.1_01166	+	+	+	+	+	+	+	Hypothetical protein
GCA_000763165.1_01167	+	+	+	+	+	+	+	Uncharacterized protein MT2958.2
GCA_000763165.1_01168	+	+	-	+	+	+	+	30S ribosomal protein S2
GCA_000763165.1_01169	+	+	+	+	+	+	+	Elongation factor Ts
GCA_000763165.1_01170	+	+	+	+	+	+	+	Hypothetical protein
GCA_000763165.1_01171	+	+	+	+	+	+	+	Hypothetical protein
GCA_000763165.1_01172	+	+	+	+	+	+	+	NmrA-like family domain-containing protein 1
GCA_000763165.1_01173	+	+	+	+	+	+	+	Hypothetical protein
GCA_000763165.1_01174	+	+	+	+	+	+	+	Uridylate kinase
GCA_000763165.1_01175	+	+	+	+	+	+	+	Ribosome-recycling factor
GCA_000763165.1_01176	+	+	+	+	+	+	+	Phosphatidate cytidylyltransferase
GCA_000763165.1_01177	+	+	+	+	+	+	+	Uncharacterized membrane protein Rv3760
GCA_000763165.1_01178	+	+	+	+	+	+	+	Hypothetical protein
GCA_000763165.1_01179	+	+	+	+	+	+	+	Probable dual-specificity RNA methyltransferase RlmN
GCA_000763165.1_01180	+	+	+	+	+	+	+	Hypothetical protein
GCA_000763165.1_01181	+	+	+	+	+	+	+	2,4'-dihydroxyacetophenone dioxygenase
GCA_000763165.1_01182	+	+	+	+	+	+	+	Hypothetical protein
GCA_000763165.1_01183	+	+	+	+	+	+	+	Serine/threonine-protein kinase PknK
GCA_000763165.1_01184	+	+	+	-	-	+	+	Hypothetical protein
GCA_000763165.1_01185	+	+	+	+	+	+	+	serine/threonine-protein kinase PknK
GCA_000763165.1_01186	+	+	+	+	+	+	+	Hypothetical protein
GCA_000763165.1_01187	+	+	+	+	+	+	+	Esterase EstD
GCA_000763165.1_01188	+	+	+	+	+	+	+	Hypothetical protein
GCA_000763165.1_01189	+	+	+	+	+	+	+	ECF RNA polymerase sigma factor SigK
GCA_000763165.1_01190	+	+	+	+	+	+	+	Hypothetical protein
GCA_000763165.1_01191	+	+	+	+	+	+	+	Uncharacterized hydrolase SA2367
GCA_000763165.1_01192	+	+	+	+	+	+	+	Hypothetical protein
GCA_000763165.1_01193	+	+	+	+	+	+	+	Uncharacterized membrane protein ML0287
GCA_000763165.1_01194	+	+	+	+	+	+	+	Probable transport protein MmpL2
GCA_000763165.1_01195	+	+	+	+	+	+	+	Hypothetical protein
GCA_000763165.1_01196	+	+	+	+	+	+	+	putative membrane protein
GCA_000763165.1_01197	+	+	+	+	+	+	+	Hypothetical protein
GCA_000763165.1_01198	+	+	+	+	+	+	+	Hypothetical protein
GCA_000763165.1_01199	+	+	+	+	+	+	+	Hypothetical protein
GCA_000763165.1_01200	+	+	+	+	+	+	+	Hypothetical protein
GCA_000763165.1_01201	+	+	+	+	+	+	+	1-deoxy-D-xylulose 5-phosphate reductoisomerase
GCA_000763165.1_01202	+	+	+	+	+	+	+	Zinc metalloprotease Rip1
GCA_000763165.1_01203	+	+	+	+	+	+	+	Tellurium resistance protein TerE
GCA_000763165.1_01204	+	+	+	+	+	+	+	Putative membrane protein ActII-3
GCA_000763165.1_01205	+	+	+	+	+	+	+	Hypothetical protein
GCA_000763165.1_01206	+	+	+	+	+	+	+	Hypothetical protein
GCA_000763165.1_01207	+	+	+	+	+	+	+	Hypothetical protein
GCA_000763165.1_01208	+	+	+	+	+	+	+	Hypothetical protein
GCA_000763165.1_01209	+	+	+	+	+	+	+	Hypothetical protein
GCA_000763165.1_01210	+	+	+	+	+	+	+	Regulatory protein AfsR
GCA_000763165.1_01211	+	+	+	+	+	+	+	Hypothetical protein
GCA_000763165.1_01212	+	+	+	+	+	+	+	Uncharacterized protein YtmO
GCA_000763165.1_01213	+	+	+	+	+	+	+	FMN reductase (NADPH)
GCA_000763165.1_01214	+	+	+	+	+	+	+	Hypothetical protein
GCA_000763165.1_01215	+	+	+	+	+	+	+	Phosphatidylglycerol lysyltransferase
GCA_000763165.1_01216	+	+	+	+	+	+	+	Haloalkane dehalogenase
GCA_000763165.1_01217	+	+	+	+	+	+	+	Uncharacterized oxidoreductase MT0971
GCA_000763165.1_01218	+	+	+	+	+	+	+	Hypothetical protein
GCA_000763165.1_01219	+	+	+	+	+	+	+	ECF RNA polymerase sigma factor SigL
GCA_000763165.1_01220	+	+	+	+	+	+	+	Cytochrome b6-f complex iron-sulfur subunit
GCA_000763165.1_01221	+	+	+	+	+	+	+	N-acetylmuramoyl-L-alanine amidase Rv3717
GCA_000763165.1_01222	+	+	+	+	+	+	+	Chaperone protein DnaK
GCA_000763165.1_01223	+	+	+	+	+	+	+	Uncharacterized protein MT0908
GCA_000763165.1_01224	+	+	+	+	+	+	+	Probable ferredoxin/ferredoxin--NADP reductase
GCA_000763165.1_01225	+	+	+	+	+	+	+	Cell wall protein IFF6
GCA_000763165.1_01226	+	+	+	+	+	+	+	Hypothetical protein
GCA_000763165.1_01227	+	+	+	+	+	+	+	Hypothetical protein
GCA_000763165.1_01228	+	+	+	+	+	+	+	Glyceraldehyde 3-phosphate phosphatase
GCA_000763165.1_01229	+	+	+	+	+	+	+	Hypothetical protein
GCA_000763165.1_01230	+	+	+	+	+	+	+	uncharacterized protein
GCA_000763165.1_01231	-	-	-	+	+	+	+	uncharacterized protein
GCA_000763165.1_01232	+	+	+	+	+	+	+	uncharacterized protein
GCA_000763165.1_01233	+	+	+	+	+	+	+	Probable inactive lipase MT1628
GCA_000763165.1_01234	+	+	+	+	+	+	+	Sirohydrochlorin ferrochelatase
GCA_000763165.1_01235	+	+	+	+	+	+	+	Adenylyl-sulfate kinase
GCA_000763165.1_01236	+	+	+	+	+	+	+	Hypothetical protein
GCA_000763165.1_01237	+	+	+	+	+	+	+	Sulfate adenylyltransferase subunit 2
GCA_000763165.1_01238	+	+	+	+	+	+	+	Phosphoadenosine phosphosulfate reductase
GCA_000763165.1_01239	+	+	+	+	+	+	+	Sulfite reductase [ferredoxin] 1
GCA_000763165.1_01240	+	+	+	+	+	+	+	Hypothetical protein
GCA_000763165.1_01241	+	+	+	+	+	+	+	Oxygen-independent coproporphyrinogen-III oxidase-like protein Rv2388c
GCA_000763165.1_01242	+	+	+	+	+	+	+	Hypothetical protein
GCA_000763165.1_01243	+	+	+	+	+	+	+	Hypothetical protein
GCA_000763165.1_01244	+	+	+	+	+	+	+	Heat-inducible transcription repressor HrcA
GCA_000763165.1_01245	+	+	+	+	+	+	+	Chaperone protein DnaJ 1
GCA_000763165.1_01246	+	+	+	+	+	+	+	Ribosomal RNA small subunit methyltransferase E
GCA_000763165.1_01247	+	+	+	+	+	+	+	Hypothetical protein
GCA_000763165.1_01248	+	+	+	+	+	+	+	PhoH-like protein
GCA_000763165.1_01249	+	+	+	+	+	+	+	Endoribonuclease YbeY
GCA_000763165.1_01250	+	+	+	+	+	+	+	UPF0053 protein MT2435
GCA_000763165.1_01251	+	+	+	+	+	+	+	cytidine deaminase
GCA_000763165.1_01252	+	+	+	+	+	+	+	GTPase Era
GCA_000763165.1_01253	+	+	+	+	+	+	+	Glutamyl-tRNA(Gln) amidotransferase subunit A
GCA_000763165.1_01254	+	+	+	+	+	+	+	DNA repair protein RecO
GCA_000763165.1_01255	+	+	+	+	+	+	+	Isoprenyl transferase 2
GCA_000763165.1_01256	+	+	+	+	+	+	+	Hypothetical protein
GCA_000763165.1_01257	+	+	+	+	+	+	+	TetR/AcrR family transcriptional regulator, multidrug resistance operon repressor
GCA_000763165.1_01258	+	+	+	+	+	+	+	Hypothetical protein
GCA_000763165.1_01259	+	+	+	+	+	+	+	Zinc uptake regulation protein
GCA_000763165.1_01260	+	+	+	+	+	+	+	HTH-type transcriptional repressor SmtB
GCA_000763165.1_01261	+	+	+	+	+	+	+	Glycine--tRNA ligase
GCA_000763165.1_01262	+	+	+	+	+	+	+	heptaprenyl diphosphate synthase
GCA_000763165.1_01263	+	+	+	+	+	+	+	Bilirubin oxidase
GCA_000763165.1_01264	+	+	+	+	+	+	+	heptaprenyl diphosphate synthase
GCA_000763165.1_01265	+	+	+	+	+	+	+	Dimodular nonribosomal peptide synthase
GCA_000763165.1_01266	+	+	+	+	+	+	+	sulfite oxidase
GCA_000763165.1_01267	+	+	+	+	+	+	+	Sensor histidine kinase YvfT
GCA_000763165.1_01268	+	+	+	+	+	+	+	Chemotaxis response regulator protein-glutamate methylesterase 3
GCA_000763165.1_01269	+	+	+	+	+	+	+	Hypothetical protein
GCA_000763165.1_01270	+	+	+	+	+	+	+	Hypothetical protein
GCA_000763165.1_01271	+	+	+	+	+	+	+	UPF0603 protein MT2410
GCA_000763165.1_01272	+	+	+	+	+	+	+	hydroxyacylglutathione hydrolase
GCA_000763165.1_01273	+	+	+	+	+	+	+	Hypothetical protein
GCA_000763165.1_01274	+	+	+	+	+	+	+	Deoxyguanosinetriphosphate triphosphohydrolase-like protein
GCA_000763165.1_01275	+	+	+	+	+	+	+	Hypothetical protein
GCA_000763165.1_01276	+	+	+	+	+	+	+	Putative ABC transporter ATP-binding protein PYRAB01300
GCA_000763165.1_01277	+	+	+	+	+	+	+	Biotin transporter BioY
GCA_000763165.1_01278	+	+	+	+	+	+	+	Energy-coupling factor transporter transmembrane protein EcfT
GCA_000763165.1_01279	+	+	+	+	+	+	+	DNA primase
GCA_000763165.1_01280	+	+	+	+	+	+	+	Hypothetical protein
GCA_000763165.1_01282	+	+	+	+	+	+	+	Hypothetical protein
GCA_000763165.1_01283	+	+	+	+	+	+	+	uncharacterized protein
GCA_000763165.1_01284	+	+	+	+	+	+	+	TATA-binding protein-associated factor 172
GCA_000763165.1_01285	+	+	+	+	+	+	+	Hypothetical protein
GCA_000763165.1_01286	+	+	+	+	+	+	+	Hypothetical protein
GCA_000763165.1_01287	+	+	+	+	+	+	+	Hypothetical protein
GCA_000763165.1_01288	+	+	+	+	+	+	+	acyl-CoA dehydrogenase
GCA_000763165.1_01289	+	+	+	+	+	+	+	Hypothetical protein
GCA_000763165.1_01290	+	+	+	+	+	+	+	Lipase 4
GCA_000763165.1_01291	+	+	+	+	+	+	+	Phosphomethylpyrimidine synthase
GCA_000763165.1_01292	+	+	+	+	+	+	+	Hypothetical protein
GCA_000763165.1_01293	+	+	+	+	+	+	+	Hypothetical protein
GCA_000763165.1_01294	+	+	+	+	+	+	+	Juvenile hormone epoxide hydrolase 1
GCA_000763165.1_01295	+	+	+	+	+	+	+	uncharacterized protein
GCA_000763165.1_01296	+	+	+	+	+	+	+	aminoacrylate hydrolase
GCA_000763165.1_01297	+	+	+	+	+	+	+	COBW domain-containing protein 1
GCA_000763165.1_01298	+	+	+	+	+	+	+	Hydroxymethylpyrimidine/phosphomethylpyrimidine kinase
GCA_000763165.1_01299	+	+	+	+	+	+	+	Glycosyltransferase AglD
GCA_000763165.1_01300	+	+	+	+	+	+	+	Putative mannosyltransferase YkcB
GCA_000763165.1_01301	+	+	+	+	+	+	+	Hypothetical protein
GCA_000763165.1_01302	+	+	+	+	+	+	+	Hypothetical protein
GCA_000763165.1_01303	+	+	+	+	+	+	+	Enoyl-CoA hydratase domain-containing protein 3, mitochondrial
GCA_000763165.1_01304	+	+	+	+	+	+	+	Acyl-CoA dehydrogenase fadE12
GCA_000763165.1_01305	+	+	+	+	+	+	+	Biotin carboxylase 2
GCA_000763165.1_01306	+	+	+	+	+	+	+	Probable methylcrotonoyl-CoA carboxylase beta chain, mitochondrial
GCA_000763165.1_01307	+	+	+	+	+	+	+	Short-chain specific acyl-CoA dehydrogenase, mitochondrial
GCA_000763165.1_01308	+	+	+	+	+	+	+	phosphatidylcholine-retinol O-acyltransferase
GCA_000763165.1_01309	+	+	+	+	+	+	+	Hypothetical protein
GCA_000763165.1_01310	+	+	+	+	+	+	+	adenylate cyclase
GCA_000763165.1_01311	+	+	+	+	+	+	+	ABC-2 type transport system permease protein
GCA_000763165.1_01312	+	+	+	+	+	+	+	Autoinducer 2 import ATP-binding protein LsrA
GCA_000763165.1_01313	+	+	+	+	+	+	+	Thiazole synthase
GCA_000763165.1_01314	+	+	+	+	+	+	+	sulfur carrier protein
GCA_000763165.1_01315	+	+	+	+	+	+	+	Thiazole synthase
GCA_000763165.1_01316	+	+	+	+	+	+	+	Thiamine-phosphate synthase
GCA_000763165.1_01317	+	+	+	+	+	+	+	Probable oxidoreductase YyaE
GCA_000763165.1_01318	+	+	+	+	+	+	+	Putative 8-oxo-dGTP diphosphatase 3
GCA_000763165.1_01319	+	+	+	+	+	+	+	Hypothetical protein
GCA_000763165.1_01320	+	+	+	+	+	+	+	Glutamine-binding protein
GCA_000763165.1_01321	+	+	+	+	+	+	+	Serine/threonine-protein kinase PknG
GCA_000763165.1_01322	+	+	+	+	+	+	+	Acetate kinase
GCA_000763165.1_01323	+	+	+	+	+	+	+	Phosphate acetyltransferase
GCA_000763165.1_01324	+	+	+	+	+	+	+	F420-dependent glucose-6-phosphate dehydrogenase
GCA_000763165.1_01325	+	+	+	+	+	+	+	Ribonucleotide monophosphatase NagD
GCA_000763165.1_01326	+	+	+	+	+	+	+	Uncharacterized protein MT2066
GCA_000763165.1_01327	+	+	+	+	+	+	+	Uncharacterized protease YoaZ
GCA_000763165.1_01328	+	+	+	+	+	+	+	O-succinylhomoserine sulfhydrylase
GCA_000763165.1_01329	+	+	+	+	+	+	+	Hypothetical protein
GCA_000763165.1_01330	+	+	+	+	+	+	+	Hypothetical protein
GCA_000763165.1_01331	+	+	+	+	+	+	+	NADPH-ferredoxin reductase FprA
GCA_000763165.1_01332	+	+	+	+	+	+	+	D-galactarolactone isomerase
GCA_000763165.1_01333	+	+	+	+	+	+	+	Alpha-methylacyl-CoA racemase
GCA_000763165.1_01334	+	+	+	+	+	+	+	UPF0312 protein Ent638_1570
GCA_000763165.1_01335	+	+	+	+	+	+	+	Hypothetical protein
GCA_000763165.1_01336	+	+	+	+	+	+	+	non-specific serine/threonine protein kinase
GCA_000763165.1_01337	+	+	+	+	+	+	+	Glycine-rich cell wall structural protein
GCA_000763165.1_01338	+	+	+	+	+	+	+	Fibroin heavy chain
GCA_000763165.1_01339	+	+	+	+	+	+	+	Hypothetical protein
GCA_000763165.1_01340	+	+	+	+	+	+	+	Methylated-DNA--protein-cysteine methyltransferase
GCA_000763165.1_01341	+	+	+	+	+	+	+	Hypothetical protein
GCA_000763165.1_01342	+	+	+	+	+	+	+	Uncharacterized HTH-type transcriptional regulator YdcR
GCA_000763165.1_01343	+	+	+	+	+	+	+	Adenylosuccinate synthetase
GCA_000763165.1_01344	+	+	+	+	+	+	+	Hypothetical protein
GCA_000763165.1_01345	+	+	+	+	+	+	+	Putative zinc metalloprotease Rip2
GCA_000763165.1_01346	+	+	+	+	+	+	+	Uncharacterized protein Cgl2769/cg3067
GCA_000763165.1_01347	+	+	+	+	+	+	+	Hypothetical protein
GCA_000763165.1_01348	+	+	+	+	+	+	+	Epstein-Barr nuclear antigen 1
GCA_000763165.1_01349	+	+	+	+	+	+	+	UPF0336 protein MT0664
GCA_000763165.1_01350	+	+	+	+	+	+	+	Hypothetical protein
GCA_000763165.1_01351	+	+	+	+	+	+	+	Transcriptional regulatory protein MoaR1
GCA_000763165.1_01352	+	+	+	+	+	+	+	Fructose-bisphosphate aldolase
GCA_000763165.1_01353	+	+	+	+	+	+	+	Uncharacterized membrane protein ML0287
GCA_000763165.1_01354	+	+	+	+	+	+	+	Protein DedA
GCA_000763165.1_01355	+	+	+	+	+	+	+	Hypothetical protein
GCA_000763165.1_01356	+	+	+	+	+	+	+	RNA methyltransferase, TrmH family
GCA_000763165.1_01357	+	+	+	+	+	+	+	Hypothetical protein
GCA_000763165.1_01358	+	+	+	+	+	+	+	two-component system, NarL family, sensor kinase
GCA_000763165.1_01359	+	+	+	+	+	+	+	Probable transcriptional regulatory protein pdtaR
GCA_000763165.1_01360	+	+	+	+	+	+	+	Hypothetical protein
GCA_000763165.1_01361	+	+	+	+	+	+	+	Hypothetical protein
GCA_000763165.1_01362	+	+	+	+	+	+	+	Vitamin B6 transporter TPN1
GCA_000763165.1_01363	+	+	+	+	+	+	+	Hypothetical protein
GCA_000763165.1_01364	+	+	+	+	+	+	+	Hypothetical protein
GCA_000763165.1_01365	+	+	+	+	+	+	+	Hypothetical protein
GCA_000763165.1_01366	+	-	+	+	+	+	+	3-oxoacyl-[acyl-carrier-protein] synthase 3 protein 1
GCA_000763165.1_01367	+	+	+	+	+	+	+	Orotate phosphoribosyltransferase
GCA_000763165.1_01368	+	+	+	+	+	+	+	Granaticin polyketide synthase putative ketoacyl reductase 1
GCA_000763165.1_01369	+	+	+	+	+	+	+	Hypothetical protein
GCA_000763165.1_01370	+	+	+	+	+	+	+	Hypothetical protein
GCA_000763165.1_01371	+	+	+	+	+	+	+	Chaperone protein ClpB
GCA_000763165.1_01372	+	+	+	+	+	+	+	Quinone-oxidoreductase homolog, chloroplastic
GCA_000763165.1_01373	+	+	+	+	+	+	+	Ferredoxin--NAD(P)(+) reductase (naphthalene dioxygenase ferredoxin-specific)
GCA_000763165.1_01374	+	+	+	+	+	+	+	Ferredoxin--NAD(+) reductase
GCA_000763165.1_01375	+	+	+	+	+	+	+	Phenol hydroxylase P5 protein
GCA_000763165.1_01376	+	+	+	+	+	+	+	Hypothetical protein
GCA_000763165.1_01377	+	+	+	+	+	+	+	Chromate transport protein
GCA_000763165.1_01378	-	-	+	+	+	-	+	Hypothetical protein
GCA_000763165.1_01379	+	+	+	+	+	+	+	diacylglycerol O-acyltransferase / trehalose O-mycolyltransferase
GCA_000763165.1_01380	+	+	+	+	+	+	+	Hypothetical protein
GCA_000763165.1_01381	+	+	+	+	+	+	+	Hypothetical protein
GCA_000763165.1_01382	+	+	+	+	+	+	+	Hypothetical protein
GCA_000763165.1_01383	+	+	+	+	+	+	+	Hypothetical protein
GCA_000763165.1_01384	+	+	+	+	+	+	+	Hypothetical protein
GCA_000763165.1_01385	+	+	+	+	+	+	+	Hypothetical protein
GCA_000763165.1_01386	+	+	+	+	+	+	+	ATP-dependent tryptophan/phenylalanine/tyrosine adenylase
GCA_000763165.1_01388	+	+	+	+	+	+	+	alkanesulfonate monooxygenase
GCA_000763165.1_01389	+	+	+	+	+	+	+	Long-chain-fatty-acid--AMP ligase FadD32
GCA_000763165.1_01390	+	+	+	+	+	+	+	NADPH2 dehydrogenase
GCA_000763165.1_01391	+	+	+	+	+	+	+	Multidrug resistance protein Stp
GCA_000763165.1_01392	+	+	+	+	+	+	+	Long-chain specific acyl-CoA dehydrogenase, mitochondrial
GCA_000763165.1_01393	+	+	+	+	+	+	+	Uncharacterized protein MT0523
GCA_000763165.1_01394	+	+	+	+	+	+	+	Long-chain-fatty-acid--CoA ligase FadD17
GCA_000763165.1_01395	+	+	+	+	+	+	+	Proline iminopeptidase
GCA_000763165.1_01396	+	+	+	+	+	+	+	TetR/AcrR family transcriptional regulator, transcriptional repressor of bet genes
GCA_000763165.1_01397	+	+	+	+	+	+	+	Hypothetical protein
GCA_000763165.1_01398	+	+	+	+	+	+	+	Nitrate/nitrite response regulator protein NarL
GCA_000763165.1_01399	+	+	+	+	+	+	+	acetyl esterase
GCA_000763165.1_01400	+	+	+	+	+	+	+	Hypothetical protein
GCA_000763165.1_01401	+	+	+	+	+	+	+	Hypothetical protein
GCA_000763165.1_01402	+	+	+	+	+	+	+	Hypothetical protein
GCA_000763165.1_01403	-	-	-	-	-	-	+	Hypothetical protein
GCA_000763165.1_01404	+	+	+	+	+	+	+	Hypothetical protein
GCA_000763165.1_01405	+	+	+	+	+	+	+	Hypothetical protein
GCA_000763165.1_01406	+	+	+	+	+	+	+	GTPase HflX
GCA_000763165.1_01407	+	+	+	+	+	+	+	Diaminopimelate epimerase
GCA_000763165.1_01408	+	+	+	+	+	+	+	23S rRNA (uridine(2479)-2'-O)-methyltransferase
GCA_000763165.1_01409	+	+	+	+	+	+	+	tRNA dimethylallyltransferase 2
GCA_000763165.1_01410	+	+	+	+	+	+	+	Hypothetical protein
GCA_000763165.1_01411	+	+	+	+	+	+	+	Uncharacterized protein MSMEG_2731/MSMEI_2664
GCA_000763165.1_01412	+	+	+	+	+	+	+	Hypothetical protein
GCA_000763165.1_01413	+	+	+	+	+	+	+	Uncharacterized protein in cpoL 5'region
GCA_000763165.1_01414	+	+	+	+	+	+	+	Antiseptic resistance protein
GCA_000763165.1_01415	+	+	+	+	+	+	+	tRNA-2-methylthio-N(6)-dimethylallyladenosine synthase
GCA_000763165.1_01416	+	+	+	+	+	+	+	tRNA-2-methylthio-N(6)-dimethylallyladenosine synthase
GCA_000763165.1_01417	+	+	+	+	+	+	+	Methionine import ATP-binding protein MetN
GCA_000763165.1_01418	+	+	+	+	+	+	+	Glutamate-binding protein
GCA_000763165.1_01419	+	+	+	+	+	+	+	Glutamate transport system permease protein GluC
GCA_000763165.1_01420	+	+	+	+	+	+	+	Glutamate transport system permease protein GluD
GCA_000763165.1_01421	+	+	+	+	+	+	+	Hypothetical protein
GCA_000763165.1_01422	+	+	+	+	+	+	+	UPF0548 protein DR_2035
GCA_000763165.1_01423	+	+	+	+	+	+	+	Hypothetical protein
GCA_000763165.1_01424	+	+	+	+	+	+	+	Regulatory protein RecX
GCA_000763165.1_01425	+	+	+	+	+	+	+	Hypothetical protein
GCA_000763165.1_01426	+	+	+	+	+	+	+	Protein RecA
GCA_000763165.1_01427	+	+	+	+	+	+	+	Lrp/AsnC family transcriptional regulator, regulator for asnA, asnC and gidA
GCA_000763165.1_01428	+	+	+	+	+	+	+	Tetracenomycin C resistance and export protein
GCA_000763165.1_01429	+	+	+	+	+	+	+	Hypothetical protein
GCA_000763165.1_01430	+	+	+	+	+	+	+	uncharacterized protein
GCA_000763165.1_01431	+	+	+	+	+	+	+	uncharacterized protein
GCA_000763165.1_01432	+	+	+	+	+	+	+	lactoylglutathione lyase
GCA_000763165.1_01433	+	+	+	+	+	+	+	Hypothetical protein
GCA_000763165.1_01434	+	+	+	+	+	+	+	Hypothetical protein
GCA_000763165.1_01435	+	+	+	+	+	+	+	N-glycosyltransferase
GCA_000763165.1_01436	+	+	+	+	+	+	+	Hypothetical protein
GCA_000763165.1_01437	+	+	+	+	+	+	+	Glucokinase
GCA_000763165.1_01438	+	+	+	+	+	+	+	Ribose transport system permease protein RbsC
GCA_000763165.1_01439	+	+	+	+	+	+	+	Ribose import ATP-binding protein RbsA
GCA_000763165.1_01440	+	+	+	+	+	+	+	Multiple sugar-binding periplasmic receptor ChvE
GCA_000763165.1_01441	+	+	+	+	+	+	+	Alcohol dehydrogenase 2
GCA_000763165.1_01442	+	+	+	+	+	+	+	Hypothetical protein
GCA_000763165.1_01443	+	+	+	+	+	+	+	Hypothetical protein
GCA_000763165.1_01444	+	+	+	+	+	+	+	35 kDa protein
GCA_000763165.1_01445	+	+	+	+	+	+	+	Transcriptional regulator ClgR
GCA_000763165.1_01446	+	+	+	+	+	+	+	CinA-like protein
GCA_000763165.1_01447	+	+	+	+	+	+	+	Putative CDP-diacylglycerol--glycerol-3-phosphate 3-phosphatidyl-transferase 2
GCA_000763165.1_01448	+	+	+	+	+	+	+	Amino-acid acetyltransferase
GCA_000763165.1_01449	+	+	+	+	+	+	+	uncharacterized protein
GCA_000763165.1_01450	+	+	+	+	+	+	+	Trans-1,2-dihydrobenzene-1,2-diol dehydrogenase
GCA_000763165.1_01451	+	+	+	+	+	+	+	Hypothetical protein
GCA_000763165.1_01452	+	+	+	+	+	+	+	L-asparaginase 1
GCA_000763165.1_01453	+	+	+	+	+	+	+	Hypothetical protein
GCA_000763165.1_01454	+	+	+	+	+	+	+	FKBP-type peptidyl-prolyl cis-trans isomerase SlyD
GCA_000763165.1_01455	+	+	+	+	+	+	+	Polyprenol-phosphate-mannose-dependent alpha-(1-2)-phosphatidylinositol mannoside mannosyltransferase
GCA_000763165.1_01456	+	+	+	+	+	+	+	Hypothetical protein
GCA_000763165.1_01457	+	+	+	+	+	+	+	Hypothetical protein
GCA_000763165.1_01458	+	+	+	+	+	+	+	Inositol 2-dehydrogenase
GCA_000763165.1_01459	+	+	+	+	+	+	+	Glutamine-dependent NAD(+) synthetase
GCA_000763165.1_01460	+	+	+	+	+	+	+	GTP cyclohydrolase-2
GCA_000763165.1_01461	+	+	+	+	+	+	+	Uncharacterized MFS-type transporter YfiU
GCA_000763165.1_01462	+	+	+	+	+	+	+	Hypothetical protein
GCA_000763165.1_01463	+	+	+	+	+	+	+	Uncharacterized HTH-type transcriptional regulator YagI
GCA_000763165.1_01464	+	+	+	+	+	+	+	Flavin-dependent monooxygenase, reductase subunit HsaB
GCA_000763165.1_01465	+	+	+	+	+	+	+	3-ketosteroid-9-alpha-monooxygenase oxygenase subunit
GCA_000763165.1_01466	+	+	+	+	+	+	+	Hypothetical protein
GCA_000763165.1_01467	+	+	+	+	+	+	+	3-ketosteroid-9-alpha-hydroxylase reductase subunit
GCA_000763165.1_01468	+	+	+	+	+	+	+	Biphenyl-2,3-diol 1,2-dioxygenase
GCA_000763165.1_01469	+	+	+	+	+	+	+	Probable diacetyl reductase [(R)-acetoin forming] 2
GCA_000763165.1_01470	+	+	+	+	+	+	+	Putative S-adenosyl-L-methionine-dependent methyltransferase Mb0289
GCA_000763165.1_01471	+	+	+	+	+	+	+	Hypothetical protein
GCA_000763165.1_01472	+	+	+	+	+	+	+	Hypothetical protein
GCA_000763165.1_01473	+	+	+	+	+	+	+	Hypothetical protein
GCA_000763165.1_01474	+	+	+	+	+	+	+	Hypothetical protein
GCA_000763165.1_01475	+	+	+	+	+	+	+	Chanoclavine-I aldehyde reductase
GCA_000763165.1_01476	+	+	+	+	+	+	+	Uncharacterized HTH-type transcriptional regulator MT0206
GCA_000763165.1_01477	+	+	+	+	+	+	+	Uncharacterized oxidoreductase SSP0419
GCA_000763165.1_01478	+	+	+	+	+	+	+	Ribokinase
GCA_000763165.1_01479	+	+	+	+	+	+	+	Probable actinorhodin transporter
GCA_000763165.1_01480	+	+	+	+	+	+	+	Hypothetical protein
GCA_000763165.1_01481	+	+	+	+	+	+	+	Gamma-glutamyl phosphate reductase
GCA_000763165.1_01482	+	+	+	+	+	+	+	Hypothetical protein
GCA_000763165.1_01483	+	+	+	+	+	+	+	uncharacterized protein
GCA_000763165.1_01484	+	+	+	+	+	+	+	two-component system, chemotaxis family, sensor kinase CheA
GCA_000763165.1_01485	+	+	+	+	+	+	+	Hypothetical protein
GCA_000763165.1_01486	+	+	+	+	+	+	+	Hypothetical protein
GCA_000763165.1_01487	+	+	+	+	+	+	+	Meckel syndrome type 1 protein
GCA_000763165.1_01488	+	+	+	+	+	+	+	Probable nicotinate-nucleotide adenylyltransferase
GCA_000763165.1_01489	+	+	+	+	+	+	+	Ribosomal silencing factor RsfS
GCA_000763165.1_01490	+	+	+	+	+	+	+	Glucosyl-3-phosphoglycerate phosphatase
GCA_000763165.1_01491	+	+	+	+	+	+	+	Hypothetical protein
GCA_000763165.1_01492	+	+	+	+	+	+	+	DegV domain-containing protein MT2490
GCA_000763165.1_01493	+	+	+	+	+	+	+	ComE operon protein 1
GCA_000763165.1_01494	+	+	+	+	+	+	+	ComE operon protein 3
GCA_000763165.1_01495	+	+	+	+	+	+	+	D-alanyl-D-alanine carboxypeptidase
GCA_000763165.1_01496	+	+	+	+	+	+	+	DNA polymerase III subunit delta
GCA_000763165.1_01497	+	+	+	+	+	+	+	D-alanyl-D-alanine carboxypeptidase
GCA_000763165.1_01498	+	+	+	+	+	+	+	30S ribosomal protein S20
GCA_000763165.1_01499	+	+	+	+	+	+	+	Uncharacterized protein MT2484
GCA_000763165.1_01500	+	+	+	+	+	+	+	Hypothetical protein
GCA_000763165.1_01501	+	+	+	+	+	+	+	Uncharacterized protein ML0607
GCA_000763165.1_01502	+	+	+	+	+	+	+	Aquaporin Z
GCA_000763165.1_01503	+	+	+	+	+	+	+	Hypothetical protein
GCA_000763165.1_01504	+	+	+	+	+	+	+	Elongation factor 4
GCA_000763165.1_01505	+	+	+	+	+	+	+	Transcription initiation factor TFIID subunit 4
GCA_000763165.1_01506	+	+	+	+	+	+	+	Isoniazid-induced protein IniA
GCA_000763165.1_01507	+	+	+	+	+	+	+	Trehalase
GCA_000763165.1_01508	+	+	+	+	+	+	+	Hypothetical protein
GCA_000763165.1_01509	+	+	+	+	+	+	+	Hypothetical protein
GCA_000763165.1_01510	+	+	+	+	+	+	+	Hypothetical protein
GCA_000763165.1_01511	+	+	+	+	+	+	+	Sulfate-binding protein
GCA_000763165.1_01512	+	+	+	+	+	+	+	Sulfate transport system permease protein CysT
GCA_000763165.1_01513	+	+	+	+	+	+	+	Probable sulfate transport system permease protein cysT
GCA_000763165.1_01514	+	+	+	+	+	+	+	Glutamate/glutamine/aspartate/asparagine transport ATP-binding protein BztD
GCA_000763165.1_01515	+	+	+	+	+	+	+	Flavin-containing monooxygenase FMO GS-OX1
GCA_000763165.1_01516	+	+	+	+	+	+	+	Biotin carboxylase 1, chloroplastic
GCA_000763165.1_01517	+	+	+	+	+	+	+	Hypothetical protein
GCA_000763165.1_01518	+	+	+	+	+	+	+	cobalamin biosynthesis protein CobW
GCA_000763165.1_01519	+	+	+	+	+	+	+	Uncharacterized protein YsfB
GCA_000763165.1_01520	+	+	+	+	+	+	+	Uricase
GCA_000763165.1_01521	+	+	+	+	+	+	+	Uric acid permease PucJ
GCA_000763165.1_01522	+	+	+	+	+	+	+	Molybdopterin synthase catalytic subunit 2
GCA_000763165.1_01523	+	+	+	+	+	+	+	Cyclic pyranopterin monophosphate synthase accessory protein
GCA_000763165.1_01524	+	+	+	+	+	+	+	Molybdopterin molybdenumtransferase 2
GCA_000763165.1_01525	+	+	+	+	+	+	+	Cyclic pyranopterin monophosphate synthase, mitochondrial
GCA_000763165.1_01526	+	+	+	+	+	+	+	Hypothetical protein
GCA_000763165.1_01527	+	+	+	+	+	+	+	Hypothetical protein
GCA_000763165.1_01528	+	+	+	+	+	+	+	NH(3)-dependent NAD(+) synthetase
GCA_000763165.1_01529	+	+	+	+	+	+	+	polyketide synthase 12
GCA_000763165.1_01530	+	+	+	+	+	+	+	Chromate reductase
GCA_000763165.1_01531	+	+	+	+	+	+	+	Hypothetical protein
GCA_000763165.1_01532	+	+	+	+	+	+	+	Glutaredoxin-like protein NrdH
GCA_000763165.1_01533	+	+	+	+	+	+	+	Protein NrdI
GCA_000763165.1_01534	+	+	+	+	+	+	+	Ribonucleoside-diphosphate reductase 2 subunit alpha
GCA_000763165.1_01535	+	+	+	+	+	+	+	Hypothetical protein
GCA_000763165.1_01536	+	+	+	+	+	+	+	Hypothetical protein
GCA_000763165.1_01537	+	+	+	+	+	+	+	Hypothetical protein
GCA_000763165.1_01538	+	+	+	+	+	+	+	Hypothetical protein
GCA_000763165.1_01539	+	+	+	+	+	+	+	Hypothetical protein
GCA_000763165.1_01540	+	+	+	+	+	+	+	Hypothetical protein
GCA_000763165.1_01541	+	+	+	+	+	+	+	Hypothetical protein
GCA_000763165.1_01542	+	+	+	+	+	+	+	Hypothetical protein
GCA_000763165.1_01543	+	+	+	+	+	+	+	S-formylglutathione hydrolase
GCA_000763165.1_01544	+	+	+	+	+	+	+	Hypothetical protein
GCA_000763165.1_01545	+	+	+	+	+	+	+	Lipase A
GCA_000763165.1_01546	+	+	+	+	+	+	+	carbohydrate diacid regulator
GCA_000763165.1_01547	+	+	+	+	+	+	+	S-(hydroxymethyl)glutathione dehydrogenase
GCA_000763165.1_01548	+	+	+	+	+	+	+	Xylulose kinase
GCA_000763165.1_01549	+	+	+	+	+	+	+	Hypothetical protein
GCA_000763165.1_01550	+	+	+	+	+	+	+	Glycerol kinase
GCA_000763165.1_01551	+	+	+	+	+	+	+	L-fucose isomerase
GCA_000763165.1_01552	+	+	+	+	+	+	+	L-fucose isomerase
GCA_000763165.1_01553	+	+	+	+	+	+	+	beta-fructofuranosidase
GCA_000763165.1_01554	+	+	+	+	+	+	+	Hypothetical protein
GCA_000763165.1_01555	+	+	+	+	+	+	+	succinate dehydrogenase / fumarate reductase, iron-sulfur subunit
GCA_000763165.1_01556	+	+	+	+	+	+	+	Succinate dehydrogenase flavoprotein subunit
GCA_000763165.1_01557	+	+	+	+	+	+	+	succinate dehydrogenase / fumarate reductase, cytochrome b subunit
GCA_000763165.1_01558	+	+	+	+	+	+	+	Uncharacterized HTH-type transcriptional regulator YybE
GCA_000763165.1_01559	+	+	+	+	+	+	+	Tyrosine-protein phosphatase
GCA_000763165.1_01560	+	+	+	+	+	+	+	Pyruvate, phosphate dikinase
GCA_000763165.1_01561	+	+	+	+	+	+	+	Hypothetical protein
GCA_000763165.1_01562	+	+	+	+	+	+	+	Enterobactin synthase component F
GCA_000763165.1_01563	+	+	+	+	+	+	+	Putative oxidoreductase SadH
GCA_000763165.1_01564	+	+	+	+	+	+	+	Cyclopentanol dehydrogenase
GCA_000763165.1_01565	+	+	+	+	+	+	+	3-oxosteroid 1-dehydrogenase
GCA_000763165.1_01566	+	+	+	+	+	+	+	3-oxoacyl-[acyl-carrier-protein] reductase FabG
GCA_000763165.1_01567	+	+	+	+	+	+	+	Uncharacterized protein y4wF
GCA_000763165.1_01568	+	+	+	+	+	+	+	Nodulation protein G
GCA_000763165.1_01569	+	+	+	+	+	+	+	Versiconal hemiacetal acetate esterase
GCA_000763165.1_01570	+	+	+	+	+	+	+	Hypothetical protein
GCA_000763165.1_01571	+	+	+	+	+	+	+	Uncharacterized protein Rv2742A
GCA_000763165.1_01572	+	+	+	+	+	+	+	HTH-type transcriptional regulator MgrA
GCA_000763165.1_01573	+	+	+	+	+	+	+	uncharacterized protein
GCA_000763165.1_01574	+	+	+	+	+	+	+	Hypothetical protein
GCA_000763165.1_01575	+	+	+	+	+	+	+	Glutamate-binding protein
GCA_000763165.1_01576	+	+	+	+	+	+	+	RNA-splicing ligase RtcB
GCA_000763165.1_01577	+	+	+	+	+	+	+	Hypothetical protein
GCA_000763165.1_01578	+	+	+	+	+	+	+	Hypothetical protein
GCA_000763165.1_01579	+	+	+	+	+	+	+	Hypothetical protein
GCA_000763165.1_01580	+	+	+	+	+	+	+	Probable ATP-dependent DNA helicase RecS
GCA_000763165.1_01581	+	+	+	+	+	+	+	Hypothetical protein
GCA_000763165.1_01582	+	+	+	+	+	+	+	Hypothetical protein
GCA_000763165.1_01583	+	+	+	+	+	+	+	NAD(P)H azoreductase
GCA_000763165.1_01584	+	+	+	+	+	+	+	2,7-dihydroxy-5-methyl-1-naphthoate 7-O-methyltransferase
GCA_000763165.1_01585	+	+	+	+	+	+	+	Hypothetical protein
GCA_000763165.1_01586	+	+	+	+	+	+	+	Glutamate 5-kinase
GCA_000763165.1_01587	+	+	+	+	+	+	+	GTPase Obg
GCA_000763165.1_01588	+	+	+	+	+	+	+	50S ribosomal protein L27
GCA_000763165.1_01589	+	+	+	+	+	+	+	50S ribosomal protein L21
GCA_000763165.1_01590	+	+	+	+	+	+	+	Hypothetical protein
GCA_000763165.1_01591	+	+	+	+	+	+	+	Ribonuclease E
GCA_000763165.1_01592	+	+	+	+	+	+	+	Nucleoside diphosphate kinase 1
GCA_000763165.1_01593	+	+	+	+	+	+	+	Hypothetical protein
GCA_000763165.1_01594	+	+	+	+	+	+	+	Probable dihydrofolate synthetase
GCA_000763165.1_01595	+	+	+	+	+	+	+	Valine--tRNA ligase
GCA_000763165.1_01596	+	+	+	+	+	+	+	Demethylmenaquinone methyltransferase
GCA_000763165.1_01597	+	+	+	+	+	+	+	Hypothetical protein
GCA_000763165.1_01598	+	+	+	+	+	+	+	Uncharacterized protein sll0036
GCA_000763165.1_01599	+	+	+	+	+	+	+	Alkyldihydroxyacetonephosphate synthase, peroxisomal
GCA_000763165.1_01600	+	+	+	+	+	+	+	Uncharacterized HTH-type transcriptional regulator MT2310
GCA_000763165.1_01601	+	+	+	+	+	+	+	Alpha-glycerophosphate oxidase
GCA_000763165.1_01602	+	+	+	+	+	+	+	Hypothetical protein
GCA_000763165.1_01603	+	+	+	+	+	+	+	Hypothetical protein
GCA_000763165.1_01604	+	+	+	+	+	+	+	Ferredoxin-4
GCA_000763165.1_01605	+	+	+	+	+	+	+	Probable serine/threonine-protein kinase CPE1738
GCA_000763165.1_01606	+	+	+	+	+	+	+	SWI/SNF-related matrix-associated actin-dependent regulator of chromatin subfamily A member 2/4
GCA_000763165.1_01607	+	+	+	+	+	+	+	Vegetative cell wall protein gp1
GCA_000763165.1_01608	+	+	+	+	+	+	+	Uncharacterized oxidoreductase MT2968
GCA_000763165.1_01609	+	+	+	+	+	+	+	Protein FdhD homolog
GCA_000763165.1_01610	+	+	+	+	+	+	+	Steroid Delta-isomerase
GCA_000763165.1_01611	+	+	+	+	+	+	+	Hypothetical protein
GCA_000763165.1_01612	+	+	+	+	+	+	+	ATP-dependent Clp protease ATP-binding subunit ClpX
GCA_000763165.1_01613	+	+	+	+	+	+	+	ATP-dependent Clp protease proteolytic subunit 2
GCA_000763165.1_01614	+	+	+	+	+	+	+	ATP-dependent Clp protease proteolytic subunit 2
GCA_000763165.1_01615	+	+	+	+	+	+	+	Trigger factor
GCA_000763165.1_01616	+	+	+	+	+	+	+	FK506-binding protein 2B
GCA_000763165.1_01617	+	+	+	+	+	+	+	Hypothetical protein
GCA_000763165.1_01618	+	+	+	+	+	+	+	Hypothetical protein
GCA_000763165.1_01619	+	+	+	+	+	+	+	Hypothetical protein
GCA_000763165.1_01620	+	+	+	+	+	+	+	Small RNA 2'-O-methyltransferase
GCA_000763165.1_01621	+	+	+	+	+	+	+	Bis(5'-nucleosyl)-tetraphosphatase PrpE [asymmetrical]
GCA_000763165.1_01622	+	+	+	+	+	+	+	Hypothetical protein
GCA_000763165.1_01623	+	+	+	+	+	+	+	Hypothetical protein
GCA_000763165.1_01624	+	+	+	+	+	+	+	Redox sensor histidine kinase response regulator DevS
GCA_000763165.1_01625	+	+	+	+	+	+	+	Formate acetyltransferase 1
GCA_000763165.1_01626	+	+	+	+	+	+	+	Pyruvate formate-lyase 1-activating enzyme
GCA_000763165.1_01627	+	+	+	+	+	+	+	Chemotaxis response regulator protein-glutamate methylesterase 1
GCA_000763165.1_01628	+	+	+	+	+	+	+	Lipase 2
GCA_000763165.1_01629	+	+	+	+	+	+	+	Hypothetical protein
GCA_000763165.1_01630	+	+	+	+	+	+	+	HTH-type transcriptional regulator RipA
GCA_000763165.1_01631	+	+	+	+	+	+	+	6-hydroxynicotinate 3-monooxygenase
GCA_000763165.1_01632	+	+	+	+	+	+	+	Tetracenomycin C resistance and export protein
GCA_000763165.1_01633	+	+	+	+	+	+	+	Hypothetical protein
GCA_000763165.1_01634	+	+	+	+	+	+	+	Hypothetical protein
GCA_000763165.1_01635	+	+	+	+	+	+	+	Uncharacterized transcriptional regulatory protein YxjL
GCA_000763165.1_01636	+	+	+	+	+	+	+	Pentalenene oxygenase
GCA_000763165.1_01637	+	+	+	+	+	+	+	Alpha-muurolene synthase
GCA_000763165.1_01638	+	+	+	+	+	+	+	Uncharacterized HTH-type transcriptional regulator MT1440
GCA_000763165.1_01639	+	+	+	+	+	+	+	Hypothetical protein
GCA_000763165.1_01640	+	+	+	+	+	+	+	Uncharacterized HTH-type transcriptional regulator MT1440
GCA_000763165.1_01641	+	+	+	+	+	+	+	Hypothetical protein
GCA_000763165.1_01642	+	+	+	+	+	+	+	Hypothetical protein
GCA_000763165.1_01643	+	+	+	+	+	+	+	Acyl-CoA dehydrogenase, short-chain specific
GCA_000763165.1_01644	+	+	+	+	+	+	+	Carboxylesterase B
GCA_000763165.1_01645	+	+	+	+	+	+	+	Probable thc operon regulatory protein
GCA_000763165.1_01646	+	+	+	+	+	+	+	DNA translocase FtsK
GCA_000763165.1_01647	+	+	+	+	+	+	+	Regulatory protein AfsR
GCA_000763165.1_01648	+	+	+	+	+	+	+	Hypothetical protein
GCA_000763165.1_01649	+	+	+	+	+	+	+	Hypothetical protein
GCA_000763165.1_01650	+	+	+	+	+	+	+	Hypothetical protein
GCA_000763165.1_01651	+	+	+	+	+	+	+	Hypothetical protein
GCA_000763165.1_01652	+	+	+	+	+	+	+	Ribonuclease J
GCA_000763165.1_01653	+	+	+	+	+	+	+	4-hydroxy-tetrahydrodipicolinate synthase 2
GCA_000763165.1_01654	+	+	+	+	+	+	+	Hypothetical protein
GCA_000763165.1_01655	+	+	+	+	+	+	+	Hypothetical protein
GCA_000763165.1_01656	+	+	+	+	+	+	+	Hypothetical protein
GCA_000763165.1_01657	+	+	+	+	+	+	+	two-component system, NarL family, response regulator
GCA_000763165.1_01658	+	+	+	+	+	+	+	Hypothetical protein
GCA_000763165.1_01659	+	+	+	+	+	+	+	Hypothetical protein
GCA_000763165.1_01660	+	+	+	+	+	+	+	Hypothetical protein
GCA_000763165.1_01661	+	+	+	+	+	+	+	Hypothetical protein
GCA_000763165.1_01662	+	+	+	+	+	+	+	Hypothetical protein
GCA_000763165.1_01663	+	+	+	+	+	+	+	Hypothetical protein
GCA_000763165.1_01664	+	+	+	+	+	+	+	Hypothetical protein
GCA_000763165.1_01665	+	+	+	+	+	+	+	Putative arsenite methyltransferase
GCA_000763165.1_01666	+	+	+	+	+	+	+	Putative arsenical resistance operon repressor ArsR
GCA_000763165.1_01667	+	+	+	+	+	+	+	tRNA(Ile)-lysidine synthase
GCA_000763165.1_01668	+	+	+	+	+	+	+	Hypothetical protein
GCA_000763165.1_01669	+	+	+	+	+	+	+	Probable actinorhodin transporter
GCA_000763165.1_01670	+	+	+	+	+	+	+	Putative transcriptional regulatory protein for hcr operon
GCA_000763165.1_01671	+	+	+	+	+	+	+	Hypothetical protein
GCA_000763165.1_01672	+	+	+	+	+	+	+	Hypothetical protein
GCA_000763165.1_01673	+	+	+	+	+	+	+	Hydantoin racemase
GCA_000763165.1_01674	+	+	+	+	+	+	+	Hypothetical protein
GCA_000763165.1_01675	+	+	+	+	+	+	+	Probable allantoicase
GCA_000763165.1_01676	+	+	+	+	+	+	+	Chitin deacetylase 1
GCA_000763165.1_01677	+	+	+	+	+	+	+	Hypothetical protein
GCA_000763165.1_01678	+	+	+	+	+	+	+	Hypothetical protein
GCA_000763165.1_01679	+	+	+	+	+	+	+	Hypothetical protein
GCA_000763165.1_01680	+	+	+	+	+	+	+	Hypothetical protein
GCA_000763165.1_01681	+	+	+	+	+	+	+	Hypothetical protein
GCA_000763165.1_01682	+	+	+	+	+	+	+	Hypothetical protein
GCA_000763165.1_01683	+	+	+	+	+	+	+	Uncharacterized protein MT0908
GCA_000763165.1_01684	+	+	+	+	+	+	+	FAD-containing monooxygenase EthA
GCA_000763165.1_01685	+	+	+	+	+	+	+	menaquinone-dependent protoporphyrinogen oxidase
GCA_000763165.1_01686	+	+	+	+	+	+	+	Aerotaxis receptor
GCA_000763165.1_01687	+	+	+	+	+	+	+	Hypothetical protein
GCA_000763165.1_01688	+	+	+	+	+	+	+	Uncharacterized protein MT0086
GCA_000763165.1_01689	+	+	+	+	+	+	+	Hypothetical protein
GCA_000763165.1_01690	+	+	+	+	+	+	+	Uncharacterized 19.3 kDa protein in dapB 3'region
GCA_000763165.1_01691	+	+	+	+	+	+	+	4-hydroxy-tetrahydrodipicolinate reductase
GCA_000763165.1_01692	+	+	+	+	+	+	+	uncharacterized protein
GCA_000763165.1_01693	+	+	+	+	+	+	+	Hypothetical protein
GCA_000763165.1_01694	+	+	+	+	+	+	+	Alcohol dehydrogenase 1A
GCA_000763165.1_01695	+	+	+	+	+	+	+	Uncharacterized methyltransferase MT0098
GCA_000763165.1_01696	+	+	+	+	+	+	+	Hypothetical protein
GCA_000763165.1_01697	+	+	+	+	+	+	+	Hypothetical protein
GCA_000763165.1_01698	+	+	+	+	+	+	+	MFS transporter, SP family, arabinose:H+ symporter
GCA_000763165.1_01699	+	+	+	+	+	+	+	Uncharacterized HTH-type transcriptional regulator YczG
GCA_000763165.1_01700	+	+	+	+	+	+	+	Hypothetical protein
GCA_000763165.1_01701	+	+	+	+	+	+	+	cysteine synthase A
GCA_000763165.1_01702	+	+	+	+	+	+	+	3-(3-hydroxy-phenyl)propionate/3-hydroxycinnamic acid hydroxylase
GCA_000763165.1_01703	+	+	+	+	+	+	+	Hypothetical protein
GCA_000763165.1_01704	+	+	+	+	+	+	+	uncharacterized protein
GCA_000763165.1_01705	+	+	+	+	+	+	+	Serine/threonine-protein kinase PknJ
GCA_000763165.1_01706	+	+	+	+	+	+	+	Uncharacterized zinc protease MT2852
GCA_000763165.1_01707	+	+	+	+	+	+	+	Polyribonucleotide nucleotidyltransferase
GCA_000763165.1_01708	+	+	+	+	+	+	+	30S ribosomal protein S15
GCA_000763165.1_01709	+	+	+	+	+	+	+	FMN adenylyltransferase
GCA_000763165.1_01710	+	+	+	+	+	+	+	Iron-dependent repressor IdeR
GCA_000763165.1_01711	+	+	+	+	+	+	+	Uncharacterized oxidoreductase SA2266
GCA_000763165.1_01712	+	+	+	+	+	+	+	Hypothetical protein
GCA_000763165.1_01713	+	+	+	+	+	+	+	Hypothetical protein
GCA_000763165.1_01714	+	+	+	+	+	+	+	4'-phosphopantetheinyl transferase Npt
GCA_000763165.1_01715	+	+	+	+	+	+	+	tRNA pseudouridine synthase B
GCA_000763165.1_01716	+	+	+	+	+	+	+	Hypothetical protein
GCA_000763165.1_01717	+	+	+	+	+	+	+	Hypothetical protein
GCA_000763165.1_01718	+	+	+	+	+	+	+	HTH-type transcriptional regulator VqsM
GCA_000763165.1_01719	+	+	+	+	+	+	+	Hypothetical protein
GCA_000763165.1_01720	+	+	+	+	+	+	+	Hypothetical protein
GCA_000763165.1_01721	+	+	+	+	+	+	+	Hypothetical protein
GCA_000763165.1_01722	+	+	+	+	+	+	+	uncharacterized protein
GCA_000763165.1_01724	+	+	+	+	+	+	+	Peptidyl-prolyl cis-trans isomerase A
GCA_000763165.1_01725	+	+	+	+	+	+	+	Uncharacterized protein YaeR
GCA_000763165.1_01726	+	+	+	+	+	+	+	Hypothetical protein
GCA_000763165.1_01727	+	+	+	+	+	+	+	Fatty-acid amide hydrolase 2-A
GCA_000763165.1_01728	+	+	+	+	+	+	+	Uncharacterized protein VP1481
GCA_000763165.1_01729	+	+	+	+	+	+	+	Hypothetical protein
GCA_000763165.1_01730	+	+	+	+	+	+	+	Lactose phosphotransferase system repressor
GCA_000763165.1_01731	+	+	+	+	+	+	+	ADP-ribose pyrophosphatase
GCA_000763165.1_01732	+	+	+	+	+	+	+	Hypothetical protein
GCA_000763165.1_01733	+	+	+	+	+	+	+	Putative acetyltransferase
GCA_000763165.1_01734	+	+	+	+	+	+	+	ribonuclease Z
GCA_000763165.1_01735	+	+	+	+	+	+	+	Hypothetical protein
GCA_000763165.1_01736	+	+	+	+	+	+	+	Hypothetical protein
GCA_000763165.1_01737	+	+	+	+	+	+	+	Signal transduction histidine-protein kinase BaeS
GCA_000763165.1_01738	+	+	+	+	+	+	+	Response regulator MprA
GCA_000763165.1_01739	+	+	+	+	+	+	+	Hypothetical protein
GCA_000763165.1_01740	+	+	+	+	+	+	+	Putative lipoprotein Lxx21020
GCA_000763165.1_01741	+	+	+	+	+	+	+	Dye-decolorizing peroxidase Tfu_3078
GCA_000763165.1_01742	+	+	+	+	+	+	+	UPF0060 membrane protein Cbei_2176
GCA_000763165.1_01743	+	+	+	+	+	+	+	Hypothetical protein
GCA_000763165.1_01744	+	+	+	+	+	+	+	Lincomycin resistance protein
GCA_000763165.1_01745	+	+	+	+	+	+	+	Hypothetical protein
GCA_000763165.1_01746	+	+	+	+	+	+	+	Hypothetical protein
GCA_000763165.1_01747	+	+	+	+	+	+	+	heptosyltransferase II
GCA_000763165.1_01748	+	+	+	+	+	+	+	HTH-type transcriptional repressor KstR
GCA_000763165.1_01749	+	+	+	+	+	+	+	Very-long-chain 3-oxoacyl-CoA reductase
GCA_000763165.1_01750	+	+	+	+	+	+	+	Uncharacterized protein MT0980
GCA_000763165.1_01751	+	+	+	+	+	+	+	Beta-lactamase
GCA_000763165.1_01752	+	+	+	+	+	+	+	Cadmium-induced protein CadI
GCA_000763165.1_01753	+	+	+	+	+	+	+	ArsR family transcriptional regulator
GCA_000763165.1_01754	+	+	+	+	+	+	+	Threonine/homoserine exporter RhtA
GCA_000763165.1_01755	+	+	+	+	+	+	+	HTH-type transcriptional regulator Rv2034
GCA_000763165.1_01756	+	+	+	+	+	+	+	Uncharacterized protein HI_0756
GCA_000763165.1_01757	+	+	+	+	+	+	+	Hypothetical protein
GCA_000763165.1_01758	+	+	+	+	+	+	+	Hypothetical protein
GCA_000763165.1_01759	+	+	+	+	+	+	+	Putative transposase in snaA-snaB intergenic region
GCA_000763165.1_01760	+	+	+	+	+	+	+	RNA polymerase-binding protein RbpA
GCA_000763165.1_01761	+	+	+	+	+	+	+	LuxR family transcriptional regulator, maltose regulon positive regulatory protein
GCA_000763165.1_01762	+	+	+	+	+	+	+	aspartyl-tRNA synthetase
GCA_000763165.1_01763	+	+	+	+	+	+	+	Daunorubicin/doxorubicin resistance ABC transporter permease protein DrrB
GCA_000763165.1_01764	+	+	+	+	+	+	+	Nod factor export ATP-binding protein I
GCA_000763165.1_01765	+	+	+	+	+	+	+	Dimodular nonribosomal peptide synthase
GCA_000763165.1_01766	+	+	+	+	+	+	+	Apolipoprotein N-acyltransferase
GCA_000763165.1_01767	+	+	+	+	+	-	+	uncharacterized protein
GCA_000763165.1_01768	+	+	+	+	+	+	+	Hypothetical protein
GCA_000763165.1_01769	+	+	+	+	+	+	+	Hypothetical protein
GCA_000763165.1_01770	+	+	+	+	+	+	+	UPF0716 protein FxsA
GCA_000763165.1_01771	+	+	+	+	+	+	+	Transcriptional regulatory protein DegU
GCA_000763165.1_01772	+	+	+	+	+	+	+	Hypothetical protein
GCA_000763165.1_01773	+	+	+	+	+	+	+	putative acetyltransferase
GCA_000763165.1_01774	+	+	+	+	+	+	+	Sensor histidine kinase YxjM
GCA_000763165.1_01775	+	+	+	+	+	+	+	UPF0721 transmembrane protein ORF9
GCA_000763165.1_01776	+	+	+	+	+	+	+	HTH-type transcriptional regulator TcmR
GCA_000763165.1_01777	+	+	+	+	+	+	+	TldD protein
GCA_000763165.1_01778	+	+	+	+	+	+	+	PmbA protein
GCA_000763165.1_01779	+	+	+	+	+	+	+	Probable actinorhodin transporter
GCA_000763165.1_01780	+	+	+	+	+	+	+	Hypothetical protein
GCA_000763165.1_01781	+	+	+	+	+	+	+	Probable periplasmic serine endoprotease DegP-like
GCA_000763165.1_01782	+	+	+	+	+	+	+	Hypothetical protein
GCA_000763165.1_01783	+	+	+	+	+	+	+	Methionine aminopeptidase
GCA_000763165.1_01784	+	+	+	+	+	+	+	Hypothetical protein
GCA_000763165.1_01785	+	+	+	+	+	+	+	Hypothetical protein
GCA_000763165.1_01786	+	+	+	+	+	+	+	Hypothetical protein
GCA_000763165.1_01787	+	+	+	+	+	+	+	MarR family transcriptional regulator, transcriptional regulator for hemolysin
GCA_000763165.1_01788	+	+	+	+	+	+	+	TetR/AcrR family transcriptional regulator
GCA_000763165.1_01789	+	+	+	+	+	+	+	uncharacterized protein
GCA_000763165.1_01790	+	+	+	+	+	+	+	Hypothetical protein
GCA_000763165.1_01791	+	+	+	+	+	+	+	Uncharacterized protein MJ0908
GCA_000763165.1_01792	+	+	+	+	+	+	+	Hypothetical protein
GCA_000763165.1_01793	+	+	+	+	+	+	+	precorrin-3B synthase
GCA_000763165.1_01794	+	+	+	+	+	+	+	Hypothetical protein
GCA_000763165.1_01795	+	+	+	+	+	+	+	ornithine--oxo-acid transaminase
GCA_000763165.1_01796	+	+	+	+	+	+	+	Uncharacterized HTH-type transcriptional regulator PF1231
GCA_000763165.1_01797	+	+	+	+	+	+	+	Precorrin-8X methylmutase
GCA_000763165.1_01798	+	+	+	+	+	+	+	Precorrin-3B C17-methyltransferase
GCA_000763165.1_01799	+	+	+	+	+	+	+	Hypothetical protein
GCA_000763165.1_01800	+	+	+	+	+	+	+	Hypothetical protein
GCA_000763165.1_01801	+	+	+	+	+	+	+	Hypothetical protein
GCA_000763165.1_01802	+	+	+	+	+	+	+	Hypothetical protein
GCA_000763165.1_01803	-	-	-	-	-	-	+	Hypothetical protein
GCA_000763165.1_01804	+	+	+	+	+	+	+	Hypothetical protein
GCA_000763165.1_01805	+	+	+	+	+	+	+	Endonuclease NucS
GCA_000763165.1_01806	+	+	+	+	+	+	+	Uncharacterized protein MT1363.1
GCA_000763165.1_01807	+	+	+	+	+	+	+	Hypothetical protein
GCA_000763165.1_01808	+	+	+	+	+	+	+	Hypothetical protein
GCA_000763165.1_01809	+	+	+	+	+	+	+	Hypothetical protein
GCA_000763165.1_01810	+	+	+	+	+	+	+	V/A-type H+-transporting ATPase subunit G/H
GCA_000763165.1_01811	+	+	+	+	+	+	+	Methylmalonyl-CoA epimerase
GCA_000763165.1_01812	+	+	+	+	+	+	+	Probable acetyl-CoA acetyltransferase
GCA_000763165.1_01813	+	+	+	+	+	+	+	Hypothetical protein
GCA_000763165.1_01814	+	+	+	+	+	+	+	Uncharacterized protein MT1366
GCA_000763165.1_01815	+	+	+	+	+	+	+	Tryptophan synthase beta chain 2
GCA_000763165.1_01816	+	+	+	+	+	+	+	Hypothetical protein
GCA_000763165.1_01817	+	+	+	+	+	+	+	Hypothetical protein
GCA_000763165.1_01818	+	+	+	+	+	+	+	1,4-alpha-glucan branching enzyme GlgB
GCA_000763165.1_01819	+	+	+	+	+	+	+	Alpha-1,4-glucan:maltose-1-phosphate maltosyltransferase
GCA_000763165.1_01820	+	+	+	+	+	+	+	Hypothetical protein
GCA_000763165.1_01821	+	+	+	+	+	+	+	Glycogen phosphorylase
GCA_000763165.1_01822	+	+	+	+	+	+	+	2-succinylbenzoate--CoA ligase
GCA_000763165.1_01823	+	+	+	+	+	+	+	Guanine/hypoxanthine permease GhxP
GCA_000763165.1_01824	+	+	+	+	+	+	+	Putative oxidoreductase MhqP
GCA_000763165.1_01825	+	+	+	+	+	+	+	Probable ATP-dependent helicase DinG homolog
GCA_000763165.1_01826	+	+	+	+	+	+	+	nicotinamidase/pyrazinamidase
GCA_000763165.1_01827	+	+	+	+	+	+	+	Hypothetical protein
GCA_000763165.1_01828	+	+	+	+	+	+	+	Nicotinate phosphoribosyltransferase pncB1
GCA_000763165.1_01829	+	+	+	+	+	+	+	ATP-dependent Clp protease adapter protein ClpS
GCA_000763165.1_01830	+	+	+	+	+	+	+	Uncharacterized protein ML1166
GCA_000763165.1_01831	+	+	+	+	+	+	+	Uncharacterized aminopeptidase ML1167
GCA_000763165.1_01832	+	+	+	+	+	+	+	CysO-cysteine peptidase
GCA_000763165.1_01833	+	+	+	+	+	+	+	Sulfur carrier protein CysO
GCA_000763165.1_01834	+	+	+	+	+	+	+	O-phosphoserine sulfhydrylase
GCA_000763165.1_01835	+	+	+	+	+	+	+	Uncharacterized protein MT1378
GCA_000763165.1_01836	+	+	+	+	+	+	+	Uncharacterized protein ML1173
GCA_000763165.1_01837	+	+	+	+	+	+	+	Ribonuclease PH
GCA_000763165.1_01838	+	+	+	+	+	+	+	Non-canonical purine NTP pyrophosphatase
GCA_000763165.1_01839	+	+	+	+	+	+	+	Hypothetical protein
GCA_000763165.1_01840	+	+	+	+	+	+	+	Hypothetical protein
GCA_000763165.1_01841	+	+	+	+	+	+	+	Uncharacterized protein ML1176
GCA_000763165.1_01842	+	+	+	+	+	+	+	Putative lipoprotein LprD
GCA_000763165.1_01843	+	+	+	+	+	+	+	Retinol dehydrogenase 13
GCA_000763165.1_01844	+	+	+	+	+	+	+	HTH-type transcriptional regulator TcmR
GCA_000763165.1_01845	+	+	+	+	+	+	+	Vacuolar membrane amino acid uptake transporter fnx2
GCA_000763165.1_01846	+	+	+	+	+	+	+	6-hydroxynicotinate 3-monooxygenase
GCA_000763165.1_01847	+	+	+	+	+	+	+	Hypothetical protein
GCA_000763165.1_01848	+	+	+	+	+	+	+	3-(3-hydroxy-phenyl)propionate/3-hydroxycinnamic acid hydroxylase
GCA_000763165.1_01849	+	+	+	+	+	+	+	Hypothetical protein
GCA_000763165.1_01850	+	+	+	+	+	+	+	Zinc-type alcohol dehydrogenase-like protein C1773.06c
GCA_000763165.1_01851	+	+	-	+	+	+	+	Vegetative cell wall protein gp1
GCA_000763165.1_01852	+	+	+	+	+	+	+	pyruvate dehydrogenase E2 component (dihydrolipoamide acetyltransferase)
GCA_000763165.1_01853	+	+	+	+	+	+	+	Nodulin-21
GCA_000763165.1_01854	+	+	+	+	+	+	+	Sodium/proton antiporter ChaA
GCA_000763165.1_01855	+	+	+	+	+	+	+	Hypothetical protein
GCA_000763165.1_01856	+	+	+	+	+	+	+	Probable ABC transporter permease protein RBE_1340
GCA_000763165.1_01857	+	+	+	+	+	+	+	Probable ABC transporter permease protein RT0041
GCA_000763165.1_01858	+	+	+	+	+	+	+	phospholipid/cholesterol/gamma-HCH transport system substrate-binding protein
GCA_000763165.1_01859	+	+	+	+	+	+	+	phospholipid/cholesterol/gamma-HCH transport system substrate-binding protein
GCA_000763165.1_01860	+	+	+	+	+	+	+	phospholipid/cholesterol/gamma-HCH transport system substrate-binding protein
GCA_000763165.1_01861	+	+	+	+	+	+	+	phospholipid/cholesterol/gamma-HCH transport system substrate-binding protein
GCA_000763165.1_01862	+	+	+	+	+	+	+	phospholipid/cholesterol/gamma-HCH transport system substrate-binding protein
GCA_000763165.1_01863	+	+	+	+	+	+	+	phospholipid/cholesterol/gamma-HCH transport system substrate-binding protein
GCA_000763165.1_01864	+	+	+	+	+	+	+	Mce-associated membrane protein
GCA_000763165.1_01865	+	+	+	+	+	+	+	F420-dependent glucose-6-phosphate dehydrogenase
GCA_000763165.1_01866	+	+	+	+	+	+	+	steroid delta-isomerase
GCA_000763165.1_01867	+	+	+	+	+	+	+	Hypothetical protein
GCA_000763165.1_01868	+	+	+	+	+	+	+	HTH-type transcriptional regulator VirS
GCA_000763165.1_01869	+	+	+	+	+	+	+	FAD-containing monooxygenase EthA
GCA_000763165.1_01870	+	+	+	+	+	+	+	Hypothetical protein
GCA_000763165.1_01871	+	+	+	+	+	+	+	Hypothetical protein
GCA_000763165.1_01872	+	+	+	+	+	+	+	Nucleoid-associated protein Lsr2
GCA_000763165.1_01873	+	+	+	+	+	+	+	Transcriptional regulatory protein EmbR
GCA_000763165.1_01874	+	+	+	+	+	+	+	Hypothetical protein
GCA_000763165.1_01875	+	+	+	+	+	+	+	Heat shock protein hsp98
GCA_000763165.1_01876	+	+	+	+	+	+	+	Hypothetical protein
GCA_000763165.1_01877	+	+	+	+	+	+	+	thioesterase superfamily member 4
GCA_000763165.1_01878	+	+	+	+	+	+	+	Glycerol facilitator-aquaporin gla
GCA_000763165.1_01879	+	+	+	+	+	+	+	Aerobic glycerol-3-phosphate dehydrogenase
GCA_000763165.1_01880	+	+	+	+	+	+	+	Glycerol kinase 1
GCA_000763165.1_01881	+	+	+	+	+	+	+	Glycerol operon regulatory protein
GCA_000763165.1_01882	+	+	+	+	+	+	+	Glycerol kinase 1
GCA_000763165.1_01883	+	+	+	+	+	+	+	UPF0759 protein YecE
GCA_000763165.1_01884	+	+	+	+	+	+	+	Putative acyl-[acyl-carrier-protein] desaturase desA1
GCA_000763165.1_01885	-	+	+	+	+	+	+	3-oxoacyl-[acyl-carrier-protein] synthase 2
GCA_000763165.1_01886	-	-	-	-	-	-	+	Hypothetical protein
[truncated: 5,701 more rows]

## Sheet: Table S5
Table S5. Number of genes encoding toxin and antitoxin proteins
	HC-toxin synthetase	Toxin Doc	Toxin MT0934	Toxin ParE1	Toxin RelK	Toxin Rv0299	Putative toxin HigB2	Putative toxin HigB3	Antitoxin HipB	Antitoxin MazE3	Antitoxin MT0312	Antitoxin RelJ	Antitoxin VapB21	Putative antitoxin HigA3	Putative antitoxin MazE1	Putative antitoxin Rv0268c	Putative antitoxin VapB42	Putative antitoxin VapB50	Total
N. acidivorans NBRC 108247																			0
N. jejuensis NBRC 103114					1			1				1							3
N. crassostreae NBRC 100342															1		1		2
N. inohanensis NBRC 100128													1					1	2
N. yamanashiensis NBRC 100130	1	1																	2
N. niigatensis NBRC 100131			2	1									1						4
N. concava NBRC 100430			2			1	1			1	1		1	1					8
N. seriolae EM150506	1						1			1			2	1					6
N. seriolae CK-14008	1						1			1			2	1					6
N. seriolae SY24	1						1			1			2	1					6
N. seriolae N-2927	1						1		2	1			2	1		1			9
N. seriolae U-1	1						1		2	1			2	1		1			9
N. seriolae UTF1	1						1			1			2	1					6
N. seriolae ZJ0503	1						1		2	1			2	1		1			9
Total	8	1	4	1	1	1	8	1	6	8	1	1	17	8	1	3	1	1	72

## Sheet: Table S6
Table S6. Number of the secondary metabolite biosynthetic gene clusters in the genome of Nocardia strains
	N. acidivorans NBRC 108247	N. concava NBRC 100430	N. crassostreae NBRC 100342	N. inohanensis NBRC 100128	N. jejuensis NBRC 103114	N. niigatensis NBRC 100131	N. seriolae CK14008	N. seriolae EM150506	N. seriolae N2927	N. seriolae SY24	N. seriolae U1	N. seriolae UTF1	N. seriolae ZJ0503	N. yamanashiensis NBRC 100130
Unclassified	22	25	11	12	11	15	10	11	14	17	14	11	15	19
2-methylisoborneol biosynthetic gene cluster			1	1
9-methylstreptimidone biosynthetic gene cluster		1
A33853 biosynthetic gene cluster				1
A40926 biosynthetic gene cluster	1				1
A54145 biosynthetic gene cluster								1						1
Acarbose biosynthetic gene cluster							1	1	1	1	1	1	1
Actinomycin biosynthetic gene cluster								1
Albachelin biosynthetic gene cluster									1	1	1		1
Allylmalonyl-CoA biosynthetic gene cluster					1
Alnumycin biosynthetic gene cluster					1
Ambruticin biosynthetic gene cluster					1
Ansamitocin biosynthetic gene cluster														1
Arginomycin biosynthetic gene cluster			1
BE-14106 biosynthetic gene cluster				1
Brasilinolide biosynthetic gene cluster														1
Calcimycin biosynthetic gene cluster					1
Calicheamicin biosynthetic gene cluster			1	1	1	1	1		1	1	1	1	1
Candicidin biosynthetic gene cluster	1
Capreomycin biosynthetic gene cluster				1
Carotenoid biosynthetic gene cluster						1
Chlorothricin biosynthetic gene cluster			1
Cinnabaramide biosynthetic gene cluster						1
Cinnamycin B biosynthetic gene cluster		1			1
Cladoniamide biosynthetic gene cluster			1				1		1	1	1	1	1
Coelichelin biosynthetic gene cluster				1
Coelimycin biosynthetic gene cluster						1								1
Colabomycin biosynthetic gene cluster			1
Cyclizidine biosynthetic gene cluster														1
Daptomycin biosynthetic gene cluster			1		1									1
Diazepinomicin biosynthetic gene cluster				1
Divergolide biosynthetic gene cluster					1
Dynemicin biosynthetic gene cluster						1
Echinomycin biosynthetic gene cluster							1	1	1	1	1	1	1
Ectoine biosynthetic gene cluster	1	1	1		1	1	1	1	1	1	1	1	1	1
Enduracidin biosynthetic gene cluster														1
Erdacin biosynthetic gene cluster		1												1
Esmeraldin biosynthetic gene cluster			1
Fortimicin biosynthetic gene cluster					1
Galbonolides biosynthetic gene cluster		1
GE2270 biosynthetic gene cluster	1	1		1	1	1								1
Glidobactin biosynthetic gene cluster														1
Gobichelin biosynthetic gene cluster			2
Griselimycin biosynthetic gene cluster										1				1
Griseobactin biosynthetic gene cluster		1					1	1	1	1	1	1	1
Herbimycin biosynthetic gene cluster		1
Herboxidiene biosynthetic gene cluster	1				1	1
Heterobactin biosynthetic gene cluster			1	1										1
Heterocyst glycolipids biosynthetic gene cluster									1		1
Hygrocin biosynthetic gene cluster														1
Incednine biosynthetic gene cluster		1
Isorenieratene biosynthetic gene cluster	1	1	1	1	2	1	1		1	1	1	1	1	1
JBIR-100 biosynthetic gene cluster			1
Kanamycin biosynthetic gene cluster			1	1		1
Kedarcidin biosynthetic gene cluster			1
Kutznerides biosynthetic gene cluster		1
Laspartomycin biosynthetic gene cluster			1	1	1				1		1		1
Lymphostin biosynthetic gene cluster				1
Meilingmycin biosynthetic gene cluster	2		1	1	1		1	2	1	1	1	1	1	1
Meridamycin biosynthetic gene cluster	1
Merochlorin biosynthetic gene cluster			1		1
Methylenomycin biosynthetic gene cluster		1
Mycobactin biosynthetic gene cluster		1		1		1	1	1	1	1	1	1	1	1
Mycosubtilin biosynthetic gene cluster		1
Nanchangmycin biosynthetic gene cluster			1
Napyradiomycin biosynthetic gene cluster		1
Nocobactin NA biosynthetic gene cluster	1	1	1	2	1	1	1	1	1	1	1	1	1	1
Paromomycin biosynthetic gene cluster				1
Pellasoren biosynthetic gene cluster		1
Plipastatin biosynthetic gene cluster							1
PM100117 / PM100118 biosynthetic gene cluster				1
Polyketomycin biosynthetic gene cluster				1
Polyoxypeptin biosynthetic gene cluster				1		1		1						2
Pradimicin biosynthetic gene cluster			1			1
Pyridomycin biosynthetic gene cluster			1											1
R1128 biosynthetic gene cluster					1
Rebeccamycin biosynthetic gene cluster								1
Rifamycin biosynthetic gene cluster		1					1	1		1		1	1	2
Saprolmycin biosynthetic gene cluster		1
Sch47554 / Sch47555 biosynthetic gene cluster			1											1
SF2575 biosynthetic gene cluster				1										1
Skyllamycin biosynthetic gene cluster										1
Sporolide biosynthetic gene cluster								1
Stambomycin biosynthetic gene cluster					1
Streptolydigin biosynthetic gene cluster					1
Streptomycin biosynthetic gene cluster		2	1	1	1	1	1	1				1		1
Teleocidin B biosynthetic gene cluster	1
Thiolactomycin biosynthetic gene cluster				1
Thiolutin biosynthetic gene cluster														1
Tiacumicin B biosynthetic gene cluster		1	1		1		1	1				1
Tirandamycin biosynthetic gene cluster				1
WS9326 biosynthetic gene cluster				1
Xantholipin biosynthetic gene cluster	1
Yatakemycin biosynthetic gene cluster							1		1	1	1	1	1
Zorbamycin biosynthetic gene cluster		1	1	1			1	1	1		1	1	1
Total	34	48	38	39	35	30	26	28	29	32	29	26	30	46
